# Supplementary material for: [N′-(5-Chloro-2-oxidobenzyl-κO)-2,4-dihy­droxy­benzohydrazidato-κ2 N′,O](methanol-κO)dioxidomolybdenum(VI)–4,4′-bipyridine (1/1)
Source: Acta Crystallogr Sect E Struct Rep Online. 2011 May 14;67(Pt 6):m747. doi: 10.1107/S1600536811017259 (PMC3120353; doi:10.1107/S1600536811017259)
Supplement: Supplementary file 2 [file e-67-0m747-Isup2.hkl]

# 
# h,k,l, Fc-squared, Fo-squared, sigma(Fo-squared) and status flag 
# 
data_I
_shelx_title '  P21/n' 
_shelx_refln_list_code          4 
_shelx_F_calc_maximum      322.37 
_exptl_crystal_F_000      1256.00 
_reflns_d_resolution_high  0.7697 
 
loop_ 
 _symmetry_equiv_pos_as_xyz 
 'x, y, z' 
 '-x+1/2, y+1/2, -z+1/2' 
 '-x, -y, -z' 
 'x-1/2, -y-1/2, z-1/2' 
 
_cell_length_a     6.9575 
_cell_length_b     7.4541 
_cell_length_c    47.1973 
_cell_angle_alpha  90.000 
_cell_angle_beta   92.007 
_cell_angle_gamma  90.000 
 
_shelx_F_squared_multiplier     1.000 
 
loop_ 
 _refln_index_h 
 _refln_index_k 
 _refln_index_l 
 _refln_F_squared_calc 
 _refln_F_squared_meas 
 _refln_F_squared_sigma 
 _refln_observed_status 
   2   0   0     8620.26     8488.72    119.95 o 
   4   0   0    12559.95    11605.56    416.28 o 
   6   0   0      986.25      817.11     46.03 o 
   1   1   0    26375.94    26767.23    241.89 o 
   2   1   0      971.06     1067.83     21.50 o 
   3   1   0     4997.48     4835.28     52.01 o 
   4   1   0      531.72      636.78     16.87 o 
   5   1   0     4937.28     4812.22     59.10 o 
   6   1   0     1347.62     1320.46     32.58 o 
   7   1   0      790.13      855.71     42.44 o 
   8   1   0      141.50      163.15     20.91 o 
   0   2   0      138.93      280.85     29.31 o 
   1   2   0     7370.03     7593.51     69.53 o 
   2   2   0     5868.03     5721.83     62.76 o 
   3   2   0      228.70      293.62     15.24 o 
   4   2   0     2535.92     2487.79     35.62 o 
   5   2   0     7028.11     6809.31     77.14 o 
   6   2   0     2265.64     2267.74     50.14 o 
   7   2   0        0.81       -1.98     11.77 o 
   8   2   0       47.32      104.35     18.88 o 
   1   3   0      206.83      208.40      9.69 o 
   2   3   0      346.83      513.55     19.63 o 
   3   3   0      173.83      239.60     12.22 o 
   4   3   0      463.39      554.08     21.88 o 
   5   3   0      680.32      677.17     25.48 o 
   6   3   0     2099.95     2091.15     44.30 o 
   7   3   0      173.95      194.35     21.69 o 
   8   3   0     2527.91     2250.29     59.00 o 
   0   4   0     4781.77     4816.51     71.31 o 
   1   4   0       52.46       83.32      8.24 o 
   2   4   0       21.42       28.42      7.23 o 
   3   4   0     1517.22     1310.38     26.08 o 
   4   4   0     1965.37     1932.53     38.28 o 
   5   4   0      615.50      652.02     28.10 o 
   6   4   0       57.77      121.44     15.30 o 
   7   4   0     2623.57     2531.16     60.25 o 
   8   4   0      645.41      734.51     41.10 o 
   1   5   0     2802.48     2670.08     36.01 o 
   2   5   0     3612.84     3580.49     53.63 o 
   3   5   0     4703.75     4649.85     60.32 o 
   4   5   0      645.01      630.53     26.22 o 
   5   5   0     2626.14     2570.54     50.17 o 
   6   5   0      497.18      544.18     28.87 o 
   7   5   0      429.38      533.83     39.58 o 
   0   6   0      452.57      592.16     29.30 o 
   1   6   0       68.72      112.35     11.75 o 
   2   6   0     4333.73     4238.33     58.41 o 
   3   6   0      369.92      456.24     27.43 o 
   4   6   0      980.42      988.70     56.45 o 
   5   6   0       37.08       89.90     16.75 o 
   6   6   0     4123.60     3817.74     78.72 o 
   7   6   0       83.12       93.75     21.69 o 
   1   7   0     2004.13     2038.36     39.81 o 
   2   7   0      330.45      379.76     25.51 o 
   3   7   0     3464.51     3247.74     66.11 o 
   4   7   0       18.93      143.08     22.04 o 
   5   7   0     2841.54     2677.03     64.12 o 
   6   7   0       51.33       33.37     16.86 o 
   0   8   0     1456.22     1508.47     72.30 o 
   1   8   0      174.38      184.38     24.44 o 
   2   8   0     1020.19     1053.32     36.92 o 
   3   8   0      182.37      284.41     26.04 o 
   4   8   0     1083.06     1183.58     47.08 o 
   5   8   0      145.86      196.38     27.88 o 
   1   9   0       96.61      174.03     27.03 o 
   2   9   0      117.97      179.78     27.60 o 
   3   9   0       30.52       95.95     22.98 o 
  -9   0   1      249.07      349.70     76.59 o 
  -7   0   1        3.32        1.19     15.08 o 
  -5   0   1     3530.22     3388.86     64.76 o 
  -3   0   1     5271.90     5275.79     92.32 o 
  -1   0   1    27536.23    28538.04    377.27 o 
   1   0   1      483.75      481.71     11.40 o 
   3   0   1    34518.02    36056.59    714.28 o 
   5   0   1    10535.53    10652.20    192.38 o 
   7   0   1     5406.43     5256.44    136.54 o 
   9   0   1     3060.14     1652.80    112.42 o 
  -8   1   1      217.50      242.65     24.65 o 
  -7   1   1      210.31      243.32     25.38 o 
  -6   1   1      269.51      298.09     19.19 o 
  -5   1   1     1316.60     1404.19     27.39 o 
  -4   1   1      404.88      388.12     15.28 o 
  -3   1   1       60.66      194.25      9.63 o 
  -2   1   1     2580.97     2234.42     26.71 o 
  -1   1   1      165.88      165.15      7.80 o 
   0   1   1    26502.04    27445.22    214.28 o 
   1   1   1    15947.72    16175.69    146.60 o 
   2   1   1    28443.06    29087.70    240.43 o 
   3   1   1       30.26       45.52      4.99 o 
   4   1   1    10336.21    11097.18    116.81 o 
   5   1   1     2892.86     2842.61     43.33 o 
   6   1   1     1974.94     1936.63     39.96 o 
   7   1   1      143.63      137.35     18.21 o 
   8   1   1      867.02      912.83     43.29 o 
  -8   2   1     1233.12     1202.91     43.63 o 
  -7   2   1        1.14      -10.25     11.79 o 
  -6   2   1     8201.47     8171.07    113.59 o 
  -5   2   1       20.83       88.21     12.32 o 
  -4   2   1     1121.17     1066.32     21.77 o 
  -3   2   1     2359.68     2356.60     32.13 o 
  -2   2   1     1196.95      997.36     17.28 o 
  -1   2   1    24346.38    24212.90    310.26 o 
   0   2   1        2.77       46.43      9.90 o 
   1   2   1     1831.57     1684.66     20.69 o 
   2   2   1      174.43      196.12      9.79 o 
   3   2   1    12483.99    12990.48    111.21 o 
   4   2   1     2692.49     2807.15     38.53 o 
   5   2   1      351.44      408.26     17.75 o 
   6   2   1      288.49      330.48     20.61 o 
   7   2   1     1189.29     1130.25     37.96 o 
   8   2   1      453.34      580.39     35.38 o 
  -8   3   1       70.79      102.22     19.32 o 
  -7   3   1     3555.32     3458.27     69.89 o 
  -6   3   1     2276.12     2194.23     45.22 o 
  -5   3   1     4861.34     4630.99     66.91 o 
  -4   3   1      328.71      310.35     17.26 o 
  -3   3   1     8355.24     8138.55     83.34 o 
  -2   3   1      293.83      256.90     15.48 o 
  -1   3   1     2339.83     2327.27     27.65 o 
   0   3   1      110.82      164.85      7.97 o 
   1   3   1       87.92       70.09      6.09 o 
   2   3   1     3290.91     3198.16     45.93 o 
   3   3   1      673.72      733.00     17.64 o 
   4   3   1      123.47       77.59     10.38 o 
   5   3   1     1969.87     1965.49     53.38 o 
   6   3   1        3.59       29.70     11.51 o 
   7   3   1      109.61      110.44     21.96 o 
   8   3   1      392.73      420.13     31.37 o 
  -8   4   1     2131.56     2049.16     57.53 o 
  -7   4   1       53.71      173.75     20.44 o 
  -6   4   1     5382.94     5257.83     91.94 o 
  -5   4   1       57.81       68.89     12.25 o 
  -4   4   1      955.01      938.09     26.29 o 
  -3   4   1      407.93      564.98     26.50 o 
  -2   4   1     2383.55     2334.95     34.77 o 
  -1   4   1     2804.92     2919.18     35.35 o 
   0   4   1      608.11      541.80     13.85 o 
   1   4   1     4867.53     5111.69     53.00 o 
   2   4   1       83.44      130.82     10.25 o 
   3   4   1     1213.47     1244.80     25.25 o 
   4   4   1        3.97       35.49      9.66 o 
   5   4   1      695.41      679.24     28.52 o 
   6   4   1       19.76       43.87     12.63 o 
   7   4   1      301.58      336.43     27.05 o 
   8   4   1      347.47      356.81     29.76 o 
  -7   5   1      181.32      168.61     22.07 o 
  -6   5   1      282.94      309.93     22.78 o 
  -5   5   1     2014.20     1934.19     42.97 o 
  -4   5   1      215.30      256.80     18.45 o 
  -3   5   1     1952.20     2020.82     44.92 o 
  -2   5   1      122.77      157.98     13.58 o 
  -1   5   1     4926.52     4565.21     51.76 o 
   0   5   1     3829.55     3817.72     45.66 o 
   1   5   1      208.98      245.85     12.37 o 
   2   5   1     8965.47     9109.84    105.00 o 
   3   5   1       86.07      115.92     11.64 o 
   4   5   1     3518.63     3460.19     56.84 o 
   5   5   1      331.33      377.49     22.67 o 
   6   5   1     1470.17     1439.59     38.97 o 
   7   5   1      432.01      536.65     41.91 o 
  -7   6   1       12.51       61.64     19.43 o 
  -6   6   1      321.94      396.90     37.88 o 
  -5   6   1     1831.13     1719.66     49.52 o 
  -4   6   1       75.59      122.57     20.00 o 
  -3   6   1     2324.77     2477.79     46.77 o 
  -2   6   1      627.40      625.57     23.41 o 
  -1   6   1     1465.05     1515.64     30.97 o 
   0   6   1     1111.83     1000.60     28.81 o 
   1   6   1     1521.74     1507.72     30.78 o 
   2   6   1       19.33      135.35     12.80 o 
   3   6   1     6663.28     6512.17     87.01 o 
   4   6   1      174.64      217.75     33.32 o 
   5   6   1     1798.74     1709.11     47.84 o 
   6   6   1       58.17      191.36     22.09 o 
   7   6   1     2223.35     2130.86     60.36 o 
  -6   7   1       64.94       55.85     18.44 o 
  -5   7   1     1048.84     1061.59     45.36 o 
  -4   7   1     3280.03     3066.11     88.53 o 
  -3   7   1      229.35      279.73     24.04 o 
  -2   7   1      975.51      971.63     40.70 o 
  -1   7   1       57.06      109.11     13.09 o 
   0   7   1     8520.57     8201.97    103.47 o 
   1   7   1      747.20      709.88     26.47 o 
   2   7   1     2273.26     2233.14     51.25 o 
   3   7   1      100.92      198.27     20.86 o 
   4   7   1     2980.84     2869.69     64.18 o 
   5   7   1      125.36      261.84     26.70 o 
   6   7   1     1064.80     1056.40     49.52 o 
  -5   8   1      718.60      715.42     46.46 o 
  -4   8   1      692.41      770.51     41.32 o 
  -3   8   1     1689.69     1550.85     47.12 o 
  -2   8   1      188.55      227.52     21.24 o 
  -1   8   1      555.43      628.03     40.28 o 
   0   8   1      260.13      303.54     29.17 o 
   1   8   1     1430.83     1358.51     42.30 o 
   2   8   1      166.44      191.93     19.93 o 
   3   8   1      378.64      459.60     31.83 o 
   4   8   1       33.09       70.78     25.20 o 
   5   8   1     1962.82     1743.58    104.35 o 
  -3   9   1      974.65     1024.98     58.99 o 
  -2   9   1      485.47      527.27     42.36 o 
  -1   9   1     1919.24     1867.89     71.33 o 
   0   9   1       80.14      123.59     24.44 o 
   1   9   1       73.21       86.09     22.39 o 
   2   9   1      289.77      327.56     33.70 o 
   3   9   1      674.93      577.14     42.65 o 
  -8   0   2      223.42      197.49     35.32 o 
  -6   0   2       16.42      -11.33     13.25 o 
  -4   0   2     5363.29     5875.38     86.43 o 
  -2   0   2       51.75       28.51      5.08 o 
   2   0   2     4123.10     4211.91     64.47 o 
   4   0   2     5876.08     5657.94     92.52 o 
   6   0   2       54.28       82.08     22.66 o 
   8   0   2     2336.21     2228.56     90.69 o 
  -8   1   2      633.96      671.49     37.28 o 
  -7   1   2      130.07      145.26     20.99 o 
  -6   1   2     6106.38     5966.47     84.39 o 
  -5   1   2        0.07       -4.43      5.98 o 
  -4   1   2     8128.30     8487.58     86.04 o 
  -3   1   2      102.84      118.38      7.94 o 
  -2   1   2     2108.74     1924.65     26.24 o 
  -1   1   2      428.81      462.69      7.63 o 
   0   1   2     6254.97     6790.59     59.26 o 
   1   1   2      954.80     1028.61     12.85 o 
   2   1   2     3465.51     3423.24     33.86 o 
   3   1   2     8105.77     7959.36     71.87 o 
   4   1   2     2493.03     2459.62     31.12 o 
   5   1   2     4991.69     4851.64     59.53 o 
   6   1   2      509.39      540.39     26.98 o 
   7   1   2      668.09      693.36     34.74 o 
   8   1   2       10.06       30.16     15.14 o 
  -8   2   2      457.86      516.25     33.58 o 
  -7   2   2      255.06      274.61     26.07 o 
  -6   2   2      374.52      469.50     34.68 o 
  -5   2   2    10231.64    10364.24    106.87 o 
  -4   2   2       58.70       86.19     10.35 o 
  -3   2   2     5027.64     4927.50     48.82 o 
  -2   2   2      666.16      540.94     10.31 o 
  -1   2   2     9961.66     9599.32    104.92 o 
   0   2   2     6887.73     7155.49     61.62 o 
   1   2   2     8522.66     9138.08     82.02 o 
   2   2   2    13854.59    13932.01    134.34 o 
   3   2   2    19229.73    19631.92    161.71 o 
   4   2   2        0.94       26.76      7.52 o 
   5   2   2     1646.08     1652.56     30.56 o 
   6   2   2     3441.49     3348.43     56.17 o 
   7   2   2     1795.42     1714.38     46.44 o 
   8   2   2      358.69      425.19     30.72 o 
  -8   3   2     1291.12     1268.67     53.55 o 
  -7   3   2        1.41       82.19     18.73 o 
  -6   3   2     5894.01     5717.92     81.42 o 
  -5   3   2      143.83      189.27     15.55 o 
  -4   3   2     5735.65     5760.89     73.74 o 
  -3   3   2     1155.55     1376.21     24.49 o 
  -2   3   2    13088.92    12894.17    139.78 o 
  -1   3   2    11229.15    11915.08    101.83 o 
   0   3   2     3809.46     3385.57     36.03 o 
   1   3   2      666.16      708.32     15.91 o 
   2   3   2     2257.66     2142.90     34.96 o 
   3   3   2      835.50      968.66     20.82 o 
   4   3   2     2568.89     2677.98     58.14 o 
   5   3   2     3012.52     2936.80     50.17 o 
   6   3   2     2343.03     2120.77     44.41 o 
   7   3   2     1118.04     1073.66     37.95 o 
   8   3   2      228.82      214.52     27.18 o 
  -8   4   2      283.23      282.33     27.90 o 
  -7   4   2     6113.45     5837.11    106.88 o 
  -6   4   2      711.49      792.62     30.92 o 
  -5   4   2      376.01      407.67     22.54 o 
  -4   4   2       17.49       36.07      9.64 o 
  -3   4   2    22504.70    22391.69    203.34 o 
  -2   4   2     5492.44     5574.06     56.72 o 
  -1   4   2      829.00      797.24     16.54 o 
   0   4   2      520.94      511.61     13.49 o 
   1   4   2    20222.95    19968.89    166.48 o 
   2   4   2     1512.80     1560.82     27.28 o 
   3   4   2      149.47      192.89     12.67 o 
   4   4   2     1859.24     1939.81     38.39 o 
   5   4   2      161.63      186.86     16.11 o 
   6   4   2      590.46      661.98     37.06 o 
   7   4   2      176.99      185.67     22.02 o 
   8   4   2     1228.88     1259.60     45.22 o 
  -7   5   2      220.99      278.85     26.43 o 
  -6   5   2      724.90      703.84     32.56 o 
  -5   5   2      730.91      763.91     30.86 o 
  -4   5   2     2620.06     2437.17     46.08 o 
  -3   5   2        0.67       10.17      8.02 o 
  -2   5   2      902.93      861.29     24.14 o 
  -1   5   2     1916.57     1965.61     29.95 o 
   0   5   2     1222.02     1182.11     22.45 o 
   1   5   2     1048.81     1034.76     20.65 o 
   2   5   2     3243.00     3228.39     45.92 o 
   3   5   2     1498.28     1496.71     41.63 o 
   4   5   2      988.58     1115.08     30.37 o 
   5   5   2     4968.11     4866.28     74.07 o 
   6   5   2       52.62       88.11     15.07 o 
   7   5   2     1995.40     2042.11     64.00 o 
  -7   6   2       34.27       34.56     17.82 o 
  -6   6   2       37.34       41.42     15.95 o 
  -5   6   2       16.42       49.46     13.06 o 
  -4   6   2     1933.25     1749.34     49.83 o 
  -3   6   2     1096.14     1092.91     27.99 o 
  -2   6   2      932.23      892.17     24.53 o 
  -1   6   2      391.61      463.86     21.94 o 
   0   6   2        1.94       22.43      7.51 o 
   1   6   2     1777.34     1744.98     37.60 o 
   2   6   2     7891.16     7755.91     89.10 o 
   3   6   2      543.95      562.46     25.62 o 
   4   6   2     4419.52     4343.16     98.51 o 
   5   6   2      339.34      335.72     26.41 o 
   6   6   2     5298.09     5092.75     93.98 o 
   7   6   2      110.00      226.49     25.83 o 
  -6   7   2      350.79      410.78     32.14 o 
  -5   7   2       22.07       75.36     17.47 o 
  -4   7   2        0.51       44.41     16.61 o 
  -3   7   2      283.32      253.48     22.94 o 
  -2   7   2      200.06      243.57     17.73 o 
  -1   7   2      805.89      825.66     25.86 o 
   0   7   2       79.49      192.90     15.18 o 
   1   7   2       45.79       81.06     13.26 o 
   2   7   2      151.34      255.32     20.23 o 
   3   7   2     1919.37     1818.43     48.08 o 
   4   7   2      443.92      486.29     31.36 o 
   5   7   2     3282.38     3026.74     68.91 o 
   6   7   2       10.09       47.32     17.94 o 
  -5   8   2      156.82      175.73     39.10 o 
  -4   8   2      261.52      275.73     26.81 o 
  -3   8   2     3311.17     3274.41     70.10 o 
  -2   8   2        1.42       13.48     14.36 o 
  -1   8   2      911.97      960.21     48.91 o 
   0   8   2      489.53      489.72     35.57 o 
   1   8   2     2642.54     2683.95     60.75 o 
   2   8   2      133.63      232.01     20.84 o 
   3   8   2       88.59      116.92     20.95 o 
   4   8   2      876.39     1052.09     48.44 o 
   5   8   2      536.85      562.84     41.89 o 
  -3   9   2        7.78       96.35     23.53 o 
  -2   9   2     2977.13     2754.72     76.15 o 
  -1   9   2      157.77      230.51     29.00 o 
   0   9   2     1872.74     1870.62     61.78 o 
   1   9   2      119.50      133.26     24.48 o 
   2   9   2     1006.15      973.75     53.47 o 
   3   9   2      454.20      497.71     39.70 o 
  -9   0   3     1031.39     1167.91     83.85 o 
  -7   0   3     2058.12     2024.38     76.31 o 
  -5   0   3     5276.84     5070.25     95.78 o 
  -3   0   3     3890.47     4126.63     64.64 o 
  -1   0   3     5131.80     5228.19     76.11 o 
   1   0   3     1495.58     1563.87     80.91 o 
   3   0   3     2129.86     2508.74     86.03 o 
   5   0   3     4800.12     4884.23     76.49 o 
   7   0   3     1561.28     1555.69     81.84 o 
   9   0   3     1277.25     1259.50     86.72 o 
  -8   1   3     1833.06     1790.06     50.64 o 
  -7   1   3      423.03      424.28     30.77 o 
  -6   1   3     3255.07     3221.37     53.87 o 
  -5   1   3       97.66      119.28     10.69 o 
  -4   1   3     2137.57     2221.07     32.82 o 
  -3   1   3     9806.21     9867.31     93.27 o 
  -2   1   3     5122.39     5156.26     51.10 o 
  -1   1   3    58966.35    60914.86    552.68 o 
   0   1   3      965.70      959.71     12.68 o 
   1   1   3     2204.90     2053.03     27.17 o 
   2   1   3     3838.09     3803.26     37.03 o 
   3   1   3       83.31       84.85      6.31 o 
   4   1   3        3.74       15.85      5.13 o 
   5   1   3     3573.35     3439.91     47.23 o 
   6   1   3     1124.87     1103.27     32.63 o 
   7   1   3      148.97      204.52     20.47 o 
   8   1   3      450.69      428.31     30.60 o 
  -8   2   3     1089.47     1035.17     46.89 o 
  -7   2   3      837.60      904.73     39.92 o 
  -6   2   3     5029.46     4954.54     80.63 o 
  -5   2   3       16.78       46.05      8.77 o 
  -4   2   3    15838.01    15538.45    144.64 o 
  -3   2   3      169.41      260.21     12.21 o 
  -2   2   3     6128.04     5849.11     54.01 o 
  -1   2   3     2453.35     2903.65     29.86 o 
   0   2   3    39443.94    40251.57    311.91 o 
   1   2   3     1163.44     1105.28     15.72 o 
   2   2   3      165.61      131.13      7.90 o 
   3   2   3       18.18       80.01     11.14 o 
   4   2   3     7480.34     7213.99     69.99 o 
   5   2   3     1188.38     1147.99     25.20 o 
   6   2   3     1128.02     1225.67     31.95 o 
   7   2   3      458.50      449.27     29.27 o 
   8   2   3      515.97      546.16     34.42 o 
  -8   3   3        1.40        9.35     15.04 o 
  -7   3   3     3201.40     2933.57     63.67 o 
  -6   3   3     1648.72     1647.52     38.90 o 
  -5   3   3     4389.96     4288.80     63.82 o 
  -4   3   3      426.51      438.76     23.66 o 
  -3   3   3     9751.09     9555.27     95.10 o 
  -2   3   3      144.05      130.37     11.24 o 
  -1   3   3    14830.17    14613.53    122.41 o 
   0   3   3     3063.74     2964.08     32.82 o 
   1   3   3    14713.60    14119.25    126.97 o 
   2   3   3     1617.33     1698.64     37.51 o 
   3   3   3     6723.84     6427.98     69.45 o 
   4   3   3     1252.49     1266.25     24.95 o 
   5   3   3     2434.24     2383.72     44.27 o 
   6   3   3      706.23      802.49     30.79 o 
   7   3   3     1481.46     1565.23     45.31 o 
   8   3   3      831.55      859.81     42.68 o 
  -8   4   3      703.48      686.04     40.03 o 
  -7   4   3      258.78      350.82     29.26 o 
  -6   4   3     2024.57     2104.30     45.92 o 
  -5   4   3        0.62        3.58      9.27 o 
  -4   4   3     1052.03     1038.04     27.63 o 
  -3   4   3      426.03      597.00     19.93 o 
  -2   4   3     2246.13     2068.71     28.07 o 
  -1   4   3      862.22      933.85     22.18 o 
   0   4   3     8695.51     8169.83     76.62 o 
   1   4   3      902.79     1008.75     18.45 o 
   2   4   3    10631.75    10482.02    103.87 o 
   3   4   3      491.99      523.77     18.40 o 
   4   4   3     3629.22     3591.65     55.53 o 
   5   4   3     1067.41     1028.12     29.66 o 
   6   4   3     4862.75     4702.22     74.00 o 
   7   4   3      135.34      159.89     20.79 o 
   8   4   3      816.30      764.77     48.11 o 
  -7   5   3       18.69       12.59     14.87 o 
  -6   5   3      166.46      175.83     18.41 o 
  -5   5   3     1214.98     1268.01     34.61 o 
  -4   5   3        0.38       51.56     11.27 o 
  -3   5   3      867.75      872.75     40.39 o 
  -2   5   3     4934.38     5183.03     63.33 o 
  -1   5   3     9478.95     9478.98     90.53 o 
   0   5   3        1.48        5.83      7.52 o 
   1   5   3      119.62      130.39      9.64 o 
   2   5   3      165.73      235.59     14.35 o 
   3   5   3     9094.01     8876.17    103.69 o 
   4   5   3     3723.35     3522.43     57.35 o 
   5   5   3      510.02      585.11     27.85 o 
   6   5   3       32.82       75.41     16.34 o 
   7   5   3     1891.72     1788.71     60.00 o 
  -7   6   3      570.41      580.14     38.13 o 
  -6   6   3      377.95      382.46     29.61 o 
  -5   6   3       50.94       60.45     14.14 o 
  -4   6   3       51.66      120.14     16.51 o 
  -3   6   3     2911.38     2844.13     46.95 o 
  -2   6   3       51.37       52.96     10.09 o 
  -1   6   3      615.52      616.63     22.00 o 
   0   6   3     1644.62     1599.07     28.67 o 
   1   6   3       18.14       43.71      9.50 o 
   2   6   3        9.91      107.93     11.70 o 
   3   6   3       39.82       61.98     12.59 o 
   4   6   3       86.69      157.95     23.83 o 
   5   6   3     1251.23     1197.67     40.34 o 
   6   6   3       13.31      152.12     20.66 o 
   7   6   3     1941.51     1924.16     57.35 o 
  -6   7   3     1011.46     1081.54     49.76 o 
  -5   7   3      497.76      555.40     42.91 o 
  -4   7   3       51.14       59.85     17.78 o 
  -3   7   3      161.78      243.84     33.40 o 
  -2   7   3      561.98      590.63     25.78 o 
  -1   7   3      533.23      545.19     24.08 o 
   0   7   3      590.93      588.21     24.53 o 
   1   7   3     1359.94     1263.75     34.07 o 
   2   7   3        2.47       74.40     13.63 o 
   3   7   3      686.51      717.16     36.08 o 
   4   7   3      405.92      427.12     30.09 o 
   5   7   3      135.22      220.06     27.17 o 
   6   7   3      318.29      331.22     30.42 o 
  -5   8   3      369.39      338.82     33.59 o 
  -4   8   3      325.33      384.61     30.57 o 
  -3   8   3      247.68      390.02     28.54 o 
  -2   8   3     1235.25     1312.07     51.44 o 
  -1   8   3      177.27      238.86     49.75 o 
   0   8   3     1659.97     1665.78     53.83 o 
   1   8   3       35.89      182.64     20.97 o 
   2   8   3     4097.72     3869.21     69.17 o 
   3   8   3      324.41      276.19     26.06 o 
   4   8   3     1056.19     1103.98     47.41 o 
   5   8   3      141.29      243.42     30.54 o 
  -3   9   3     1895.67     1875.08     63.08 o 
  -2   9   3       44.80      156.66     30.31 o 
  -1   9   3     2903.30     2813.18    103.98 o 
   0   9   3      684.72      837.52     49.37 o 
   1   9   3     1628.58     1562.36     56.40 o 
   2   9   3     1008.47     1084.84     53.68 o 
   3   9   3     1408.36     1381.95     54.34 o 
  -8   0   4       53.05       48.15     24.34 o 
  -6   0   4    21944.93    21669.11    311.45 o 
  -4   0   4       18.16      101.37     14.54 o 
  -2   0   4    24634.55    24638.08    274.98 o 
   2   0   4    11698.05    11285.74    216.34 o 
   4   0   4      895.63      826.99     23.50 o 
   6   0   4      557.14      685.46     43.39 o 
   8   0   4     1093.68     1120.53     68.91 o 
  -8   1   4      307.20      383.36     39.10 o 
  -7   1   4     5412.71     5438.06    100.02 o 
  -6   1   4     4634.64     4658.74     81.06 o 
  -5   1   4      457.86      466.73     19.35 o 
  -4   1   4      614.36      617.84     23.23 o 
  -3   1   4     3299.86     2844.59     38.23 o 
  -2   1   4     1011.18      881.08     16.17 o 
  -1   1   4     1702.48     1656.38     18.99 o 
   0   1   4     2384.43     2409.77     23.74 o 
   1   1   4    19020.46    19955.58    179.32 o 
   2   1   4     1815.43     2029.33     23.35 o 
   3   1   4     3340.55     3413.18     37.06 o 
   4   1   4      709.27      712.99     15.57 o 
   5   1   4      512.75      543.70     19.03 o 
   6   1   4      881.85      852.50     27.46 o 
   7   1   4       38.92       20.53     12.83 o 
   8   1   4     2609.69     2484.30     60.21 o 
  -8   2   4     1228.58     1192.51     48.25 o 
  -7   2   4      625.45      591.02     32.75 o 
  -6   2   4       10.68       38.51     12.62 o 
  -5   2   4     1720.38     1673.29     30.93 o 
  -4   2   4     1322.63     1274.21     28.09 o 
  -3   2   4      595.39      561.94     14.36 o 
  -2   2   4     2333.99     2341.99     26.61 o 
  -1   2   4    92868.19    93812.75   1081.96 o 
   0   2   4     6092.24     6008.28     52.97 o 
   1   2   4     3145.24     3123.36     33.19 o 
   2   2   4        0.21       17.47      4.97 o 
   3   2   4    30709.00    30547.18    244.46 o 
   4   2   4      212.50      247.67     10.72 o 
   5   2   4      748.11      755.71     20.62 o 
   6   2   4      538.60      550.38     25.62 o 
   7   2   4     4210.99     4052.02     75.63 o 
   8   2   4       71.10      103.64     19.15 o 
  -8   3   4      216.83      248.04     25.79 o 
  -7   3   4      562.17      679.81     35.61 o 
  -6   3   4     1237.37     1218.89     33.40 o 
  -5   3   4       12.31       32.65      9.91 o 
  -4   3   4     2559.53     2447.37     42.01 o 
  -3   3   4      880.53      944.57     20.00 o 
  -2   3   4     7100.47     6770.09     71.72 o 
  -1   3   4     1534.21     1797.39     25.99 o 
   0   3   4     5130.16     4803.86     47.21 o 
   1   3   4        0.84       20.17      4.38 o 
   2   3   4    21200.32    21145.30    218.02 o 
   3   3   4        0.01       25.01      6.81 o 
   4   3   4     9954.64     9562.80     98.36 o 
   5   3   4       16.18       59.62     10.82 o 
   6   3   4     6407.37     6171.74     85.85 o 
   7   3   4       29.45       72.98     16.13 o 
   8   3   4     3843.77     3580.90     76.14 o 
  -8   4   4        4.91        5.84     15.53 o 
  -7   4   4      815.18      804.63     39.66 o 
  -6   4   4     1517.79     1436.56     37.60 o 
  -5   4   4      300.42      336.00     20.83 o 
  -4   4   4     1604.61     1606.42     34.77 o 
  -3   4   4     2576.27     2440.48     37.36 o 
  -2   4   4     4713.23     4985.79     52.49 o 
  -1   4   4     2682.40     2680.29     36.28 o 
   0   4   4       94.24      118.64      8.21 o 
   1   4   4     5403.94     5169.47     53.29 o 
   2   4   4     1128.24     1196.61     23.74 o 
   3   4   4     6597.10     6430.84     72.54 o 
   4   4   4     4696.20     4816.30     67.36 o 
   5   4   4     2650.77     2604.35     48.59 o 
   6   4   4       68.79      132.13     15.61 o 
   7   4   4     2365.95     2185.85     55.46 o 
   8   4   4      251.24      337.53     34.02 o 
  -7   5   4      930.46     1049.84     44.67 o 
  -6   5   4      240.55      270.61     21.62 o 
  -5   5   4      841.65      828.57     29.88 o 
  -4   5   4     2688.91     2573.57     47.69 o 
  -3   5   4     4033.06     4148.01     59.81 o 
  -2   5   4     1144.28     1226.95     26.52 o 
  -1   5   4      136.59      198.43     11.44 o 
   0   5   4     1644.22     1548.37     26.00 o 
   1   5   4      166.18      198.26     11.29 o 
   2   5   4     5804.44     5676.23     67.64 o 
   3   5   4       17.68      152.38     12.52 o 
   4   5   4     1324.14     1370.73     33.63 o 
   5   5   4       14.69       39.06     11.76 o 
   6   5   4     2684.59     2525.42     59.83 o 
   7   5   4      468.25      486.03     33.33 o 
  -7   6   4       21.17       83.68     19.74 o 
  -6   6   4      698.64      725.38     39.10 o 
  -5   6   4      493.98      449.28     26.08 o 
  -4   6   4     5586.30     5093.96     85.53 o 
  -3   6   4      359.17      527.26     23.19 o 
  -2   6   4      516.70      615.13     24.31 o 
  -1   6   4      104.40      159.67     11.74 o 
   0   6   4     1237.52     1223.57     24.97 o 
   1   6   4      626.31      668.62     22.89 o 
   2   6   4     2038.20     1882.13     44.86 o 
   3   6   4       50.97       55.50     12.32 o 
   4   6   4      572.71      599.74     41.30 o 
   5   6   4      389.86      355.30     27.56 o 
   6   6   4        0.35        4.58     13.65 o 
   7   6   4       19.68       82.90     19.67 o 
  -6   7   4      480.15      554.21     36.78 o 
  -5   7   4     2813.84     2594.73    112.42 o 
  -4   7   4        9.77       37.10     16.28 o 
  -3   7   4     1837.75     1857.92     42.92 o 
  -2   7   4      178.15      206.43     16.68 o 
  -1   7   4     1816.94     1734.76     36.26 o 
   0   7   4       17.97       33.95     11.38 o 
   1   7   4     1093.37     1085.63     31.71 o 
   2   7   4     2926.69     2909.62     55.12 o 
   3   7   4       39.30       83.47     16.28 o 
   4   7   4      281.36      281.62     25.38 o 
   5   7   4       42.05       33.00     17.55 o 
   6   7   4      162.60      241.82     26.52 o 
  -5   8   4        0.32       94.53     20.44 o 
  -4   8   4     1341.46     1332.24     51.97 o 
  -3   8   4     2053.66     1932.58     68.60 o 
  -2   8   4     1131.05     1125.47     44.37 o 
  -1   8   4      626.44      635.38     40.46 o 
   0   8   4     1270.49     1131.42     38.49 o 
   1   8   4     4037.22     3784.92     74.36 o 
   2   8   4      728.90      817.72     35.94 o 
   3   8   4        0.76       21.95     15.08 o 
   4   8   4      152.60      191.72     23.87 o 
   5   8   4     1730.56     1610.72     59.57 o 
  -3   9   4      113.68      151.17     25.68 o 
  -2   9   4      275.92      290.83     36.80 o 
  -1   9   4       71.87      134.73     24.63 o 
   0   9   4     1212.97     1165.69     54.84 o 
   1   9   4        2.01       47.72     20.24 o 
   2   9   4     2314.46     2173.17     67.13 o 
   3   9   4        6.57       44.27     20.30 o 
  -9   0   5     3284.92     3056.10    116.14 o 
  -7   0   5     4832.67     4969.61    209.13 o 
  -5   0   5     3747.86     3761.25     90.74 o 
  -3   0   5     8460.98     8383.26    135.54 o 
  -1   0   5    18758.05    19535.18    248.93 o 
   1   0   5    22450.04    23761.16    260.44 o 
   3   0   5    14835.51    15630.99    184.50 o 
   5   0   5     1633.52     1647.04     49.54 o 
   7   0   5       92.48      143.44     23.52 o 
  -8   1   5     1530.00     1599.89     53.94 o 
  -7   1   5      659.32      634.76     38.01 o 
  -6   1   5     1023.10     1107.52     33.28 o 
  -5   1   5     4552.14     4510.74     60.91 o 
  -4   1   5    15194.11    14814.84    149.13 o 
  -3   1   5     2635.31     2435.39     34.45 o 
  -2   1   5     4859.61     4698.33     51.50 o 
  -1   1   5     3990.35     4394.82     44.97 o 
   0   1   5    17548.95    17978.14    160.35 o 
   1   1   5    23682.41    24153.75    199.82 o 
   2   1   5     2953.35     2896.95     33.45 o 
   3   1   5      280.92      350.59     10.94 o 
   4   1   5     4982.31     4985.57     52.74 o 
   5   1   5     3152.54     2948.92     42.88 o 
   6   1   5       47.88       50.65     11.39 o 
   7   1   5      112.19       99.00     16.38 o 
   8   1   5       54.89       95.13     19.91 o 
  -8   2   5      300.96      326.77     30.91 o 
  -7   2   5     1984.42     2031.62     51.17 o 
  -6   2   5      156.56      148.27     17.27 o 
  -5   2   5      218.37      231.55     14.71 o 
  -4   2   5      907.08      845.96     19.80 o 
  -3   2   5     8669.65     8636.47     84.80 o 
  -2   2   5      331.05      298.61      9.90 o 
  -1   2   5    28901.40    31190.17    261.12 o 
   0   2   5    23501.33    25435.54    199.73 o 
   1   2   5      152.45      136.24      6.45 o 
   2   2   5     9211.15     9177.55     86.79 o 
   3   2   5     4857.73     5111.13     51.29 o 
   4   2   5     2243.59     2180.07     29.66 o 
   5   2   5     4750.61     4746.55     59.49 o 
   6   2   5     4201.57     4125.17     64.09 o 
   7   2   5      343.15      419.73     28.08 o 
   8   2   5     2121.43     2095.81     55.55 o 
  -8   3   5       29.36       73.23     17.94 o 
  -7   3   5        5.70       39.73     15.21 o 
  -6   3   5      474.39      547.28     26.64 o 
  -5   3   5      227.07      297.69     20.77 o 
  -4   3   5      346.84      349.79     18.79 o 
  -3   3   5      365.23      334.64     11.01 o 
  -2   3   5      114.89      183.31     10.76 o 
  -1   3   5     9097.06     9695.15     85.27 o 
   0   3   5     1635.96     1711.75     22.55 o 
   1   3   5     1599.61     1448.79     20.25 o 
   2   3   5     2735.58     2392.13     77.23 o 
   3   3   5     6368.20     6272.82     68.43 o 
   4   3   5      941.10      880.15     20.84 o 
   5   3   5     5807.83     5669.53     77.03 o 
   6   3   5      774.58      869.64     30.06 o 
   7   3   5     3212.35     3288.08     67.75 o 
   8   3   5      251.42      365.34     29.65 o 
  -8   4   5     1276.97     1407.29     47.73 o 
  -7   4   5      703.26      719.85     43.02 o 
  -6   4   5      744.65      751.63     32.34 o 
  -5   4   5      965.06     1009.53     29.49 o 
  -4   4   5       18.37       28.65      9.32 o 
  -3   4   5      600.44      636.68     18.39 o 
  -2   4   5     5449.49     5571.46     57.40 o 
  -1   4   5      154.75      172.76     10.49 o 
   0   4   5     2410.02     2367.96     30.76 o 
   1   4   5      145.64      163.08     10.53 o 
   2   4   5     6638.42     6338.12     69.67 o 
   3   4   5      752.02      826.52     27.61 o 
   4   4   5     1863.10     1914.01     38.01 o 
   5   4   5       85.90      161.99     15.44 o 
   6   4   5     4732.40     4748.25     77.56 o 
   7   4   5       92.40      143.62     19.67 o 
   8   4   5     2296.87     2171.17     68.41 o 
  -7   5   5      593.82      571.93     35.67 o 
  -6   5   5     1833.80     1689.16     42.49 o 
  -5   5   5      100.08       93.77     14.26 o 
  -4   5   5     2147.41     2195.19     43.69 o 
  -3   5   5      451.49      413.06     30.13 o 
  -2   5   5     7777.11     7754.66     85.34 o 
  -1   5   5     1755.51     1762.20     28.14 o 
   0   5   5     3132.98     3239.91     42.08 o 
   1   5   5      407.29      456.20     20.66 o 
   2   5   5     2294.30     2343.06     37.64 o 
   3   5   5    11626.60    11378.73    126.19 o 
   4   5   5     1245.17     1202.33     31.41 o 
   5   5   5       79.35      128.12     14.86 o 
   6   5   5      358.82      360.42     27.74 o 
   7   5   5     1806.21     1709.42     51.84 o 
  -7   6   5     2110.53     2021.71     58.15 o 
  -6   6   5        4.96       11.12     12.54 o 
  -5   6   5     2366.15     2195.19     48.57 o 
  -4   6   5       63.99      181.33     19.06 o 
  -3   6   5     9255.04     9182.47    103.23 o 
  -2   6   5      276.03      319.78     18.08 o 
  -1   6   5     4064.67     3942.92     49.92 o 
   0   6   5        1.09       57.62      8.63 o 
   1   6   5     3203.39     3250.88     48.12 o 
   2   6   5      188.90      240.83     18.02 o 
   3   6   5      243.69      287.21     20.33 o 
   4   6   5       18.04       54.14     14.92 o 
   5   6   5      145.78      211.78     24.88 o 
   6   6   5        7.90       48.74     16.43 o 
   7   6   5      375.05      365.90     31.58 o 
  -6   7   5     3262.32     3109.07     72.80 o 
  -5   7   5       69.55      159.36     21.32 o 
  -4   7   5     2831.28     2702.34     61.24 o 
  -3   7   5       90.95      189.42     17.86 o 
  -2   7   5     5017.74     4849.91     67.68 o 
  -1   7   5      294.15      398.75     22.02 o 
   0   7   5     2856.69     2938.04     52.93 o 
   1   7   5       38.32      130.92     15.50 o 
   2   7   5     5712.76     5443.50     81.35 o 
   3   7   5      694.06      686.51     31.91 o 
   4   7   5      227.52      269.82     25.06 o 
   5   7   5        2.17       42.24     18.17 o 
   6   7   5      807.82      796.56     43.58 o 
  -5   8   5     2528.95     2247.43    111.65 o 
  -4   8   5       37.38       90.54     21.60 o 
  -3   8   5     2499.80     2337.82     66.53 o 
  -2   8   5      544.46      616.38     35.01 o 
  -1   8   5     1867.49     1718.06     68.37 o 
   0   8   5      286.84      377.08     32.09 o 
   1   8   5     1075.65     1134.05     40.38 o 
   2   8   5      790.71      788.10     35.39 o 
   3   8   5      758.68      831.28     41.62 o 
   4   8   5     1015.45     1011.34     47.16 o 
   5   8   5      294.31      392.95     37.01 o 
  -3   9   5        0.13        0.77     17.72 o 
  -2   9   5       83.23      123.66     28.93 o 
  -1   9   5      328.61      332.55     39.30 o 
   0   9   5     2202.95     1976.31     84.24 o 
   1   9   5      116.68      125.65     24.65 o 
   2   9   5       14.23      137.02     25.40 o 
   3   9   5      435.34      529.93     39.19 o 
  -8   0   6     1071.25      988.12     71.33 o 
  -6   0   6     5049.22     4772.88     98.59 o 
  -4   0   6     7040.48     7505.66    114.23 o 
  -2   0   6     6510.19     5985.01     75.91 o 
   0   0   6     5568.34     6287.17     72.48 o 
   2   0   6    35909.42    37323.09    581.38 o 
   4   0   6     3949.58     3860.90     61.74 o 
   6   0   6     4519.40     4529.29    112.93 o 
   8   0   6      467.44      532.45    151.89 o 
  -8   1   6      359.28      441.19     40.60 o 
  -7   1   6     3571.96     3591.97     78.52 o 
  -6   1   6     2268.29     2317.98     48.86 o 
  -5   1   6     3280.93     3468.59     50.92 o 
  -4   1   6      502.26      631.83     20.41 o 
  -3   1   6    13383.49    13784.25    135.63 o 
  -2   1   6      428.23      409.97     14.27 o 
  -1   1   6    28269.31    28949.11    259.26 o 
   0   1   6     2176.04     2202.11     22.41 o 
   1   1   6     6400.44     6423.62     62.52 o 
   2   1   6      135.71      165.12      7.30 o 
   3   1   6    11221.06    11040.09     96.40 o 
   4   1   6      411.14      620.76     21.64 o 
   5   1   6     2066.29     2152.44     35.42 o 
   6   1   6      139.65      172.29     15.59 o 
   7   1   6      325.29      330.77     24.89 o 
   8   1   6      768.21      872.15     45.74 o 
  -8   2   6      518.14      524.51     37.74 o 
  -7   2   6     2419.62     2366.28     55.65 o 
  -6   2   6        0.60       31.67     12.29 o 
  -5   2   6        0.74        5.70      7.20 o 
  -4   2   6     2233.08     2121.91     32.85 o 
  -3   2   6     5696.91     5753.71     61.20 o 
  -2   2   6     2432.11     2331.63     26.96 o 
  -1   2   6      443.63      558.56     14.41 o 
   0   2   6    88427.32    88496.63    744.67 o 
   1   2   6     2046.38     1977.54     23.73 o 
   2   2   6     6062.92     6100.37     56.42 o 
   3   2   6       37.09       97.82      8.39 o 
   4   2   6     2097.97     1982.23     28.12 o 
   5   2   6      363.98      397.05     17.72 o 
   6   2   6      182.59      251.40     18.31 o 
   7   2   6     1497.73     1597.32     44.88 o 
   8   2   6       98.61      147.57     26.08 o 
  -8   3   6     3082.16     3011.62     69.41 o 
  -7   3   6      208.33      206.23     22.13 o 
  -6   3   6     2490.23     2446.63     48.07 o 
  -5   3   6      126.39      132.87     13.73 o 
  -4   3   6      638.51      666.81     21.33 o 
  -3   3   6     3931.09     4287.96     46.02 o 
  -2   3   6       73.85      117.73      7.89 o 
  -1   3   6     1729.53     1896.63     24.85 o 
   0   3   6      370.60      385.20     11.28 o 
   1   3   6     2641.67     2837.07     31.92 o 
   2   3   6       74.25      131.48      9.12 o 
   3   3   6       38.53       72.59      8.22 o 
   4   3   6     1880.85     1720.11     30.16 o 
   5   3   6      592.05      652.48     25.05 o 
   6   3   6     2793.01     2771.78     51.84 o 
   7   3   6      385.45      459.14     30.02 o 
   8   3   6     2151.86     2196.10     58.05 o 
  -8   4   6      108.10      236.53     25.82 o 
  -7   4   6      130.56      109.50     18.97 o 
  -6   4   6      528.92      480.86     31.20 o 
  -5   4   6     4524.79     4339.23     66.54 o 
  -4   4   6       44.31       68.35     11.22 o 
  -3   4   6     1872.78     1900.66     32.22 o 
  -2   4   6     5792.23     5776.28     59.15 o 
  -1   4   6      403.63      373.93     14.51 o 
   0   4   6      412.76      554.10     13.97 o 
   1   4   6      573.21      528.44     13.40 o 
   2   4   6      774.07      783.47     19.05 o 
   3   4   6        1.31       15.14      7.17 o 
   4   4   6      906.44      843.27     27.70 o 
   5   4   6     8819.88     8447.37    105.50 o 
   6   4   6      787.37      876.39     32.44 o 
   7   4   6     2040.29     1944.42     52.04 o 
   8   4   6       13.98      107.54     23.53 o 
  -7   5   6     1001.52     1073.45     45.08 o 
  -6   5   6       65.02      124.67     23.79 o 
  -5   5   6       25.84       21.99     10.89 o 
  -4   5   6        3.35       46.91     12.82 o 
  -3   5   6     3639.10     3678.00     55.23 o 
  -2   5   6        3.39       98.03     10.53 o 
  -1   5   6     2255.91     2222.41     32.37 o 
   0   5   6       93.59      146.80     10.75 o 
   1   5   6     4847.58     4870.27     54.02 o 
   2   5   6      237.46      314.40     15.94 o 
   3   5   6     1811.35     1938.22     37.41 o 
   4   5   6       16.84       35.70     10.51 o 
   5   5   6     4149.51     3837.27     72.51 o 
   6   5   6     1130.36     1094.21     41.46 o 
   7   5   6     1127.77     1143.27     47.99 o 
  -7   6   6        1.70       51.71     17.40 o 
  -6   6   6       67.47       94.28     16.47 o 
  -5   6   6      980.16      918.72     33.71 o 
  -4   6   6     5874.49     5622.07     93.67 o 
  -3   6   6      110.27      248.72     16.59 o 
  -2   6   6     3950.39     4103.42     57.45 o 
  -1   6   6      158.66      184.81     12.56 o 
   0   6   6     5710.20     5674.68     64.00 o 
   1   6   6      750.37      834.87     22.95 o 
   2   6   6     3965.01     4052.03     63.53 o 
   3   6   6       11.06       30.79     11.15 o 
   4   6   6     3220.02     3072.33     80.59 o 
   5   6   6      344.75      419.87     29.26 o 
   6   6   6      878.40      868.27     43.40 o 
   7   6   6       43.99      101.15     21.06 o 
  -6   7   6        3.65      132.16     21.75 o 
  -5   7   6     1695.98     1486.16     80.75 o 
  -4   7   6       84.11      134.34     18.95 o 
  -3   7   6     3313.03     3158.57     57.87 o 
  -2   7   6       43.90      134.78     14.31 o 
  -1   7   6     4755.77     4607.71     70.98 o 
   0   7   6      230.82      285.60     19.93 o 
   1   7   6     2919.37     2780.37     52.63 o 
   2   7   6      872.12     1004.38     31.87 o 
   3   7   6     1594.36     1505.55     39.76 o 
   4   7   6      788.96      755.06     39.10 o 
   5   7   6     2504.20     2252.50     67.18 o 
   6   7   6        2.30      148.48     22.64 o 
  -5   8   6     1382.47     1385.00     61.58 o 
  -4   8   6     2249.79     2105.73     65.44 o 
  -3   8   6        7.00      117.34     21.34 o 
  -2   8   6     1067.91     1090.20     41.10 o 
  -1   8   6      419.90      474.81     30.30 o 
   0   8   6     1549.71     1450.10     48.02 o 
   1   8   6      670.05      731.65     41.04 o 
   2   8   6      199.95      192.46     19.96 o 
   3   8   6      158.61      151.72     20.99 o 
   4   8   6     3047.80     2795.91     67.25 o 
  -3   9   6      761.74      781.01     48.71 o 
  -2   9   6     1268.99     1226.27     69.59 o 
  -1   9   6      144.71      225.41     29.00 o 
   0   9   6       95.94      188.55     27.07 o 
   1   9   6      139.73      124.94     25.37 o 
   2   9   6      759.95      749.37     80.56 o 
   3   9   6      536.13      529.55     36.48 o 
  -9   0   7       99.37       51.73     28.30 o 
  -7   0   7     2341.20     2458.84     70.71 o 
  -5   0   7       17.56        2.76      9.75 o 
  -3   0   7     1581.74     1483.96     28.98 o 
  -1   0   7    64153.99    64374.57    713.96 o 
   1   0   7    40421.35    42502.82    473.00 o 
   3   0   7    16289.01    16795.98    227.70 o 
   5   0   7     6124.34     6182.05     92.60 o 
   7   0   7     1513.14     1518.69     54.02 o 
  -8   1   7      218.26      247.47     32.15 o 
  -7   1   7     2858.74     2626.54     64.54 o 
  -6   1   7      388.62      399.86     24.35 o 
  -5   1   7     5546.06     5447.96     64.87 o 
  -4   1   7     1388.49     1160.68     22.72 o 
  -3   1   7      495.34      535.26     20.56 o 
  -2   1   7      693.07      615.51     16.09 o 
  -1   1   7      402.48      357.98     13.70 o 
   0   1   7    25888.28    26376.40    219.23 o 
   1   1   7      292.64      237.18      7.31 o 
   2   1   7    13649.11    13793.42    121.28 o 
   3   1   7     9829.86     9930.96     88.31 o 
   4   1   7    12433.86    11912.39    106.90 o 
   5   1   7      546.14      557.93     19.45 o 
   6   1   7     2396.93     2339.89     52.23 o 
   7   1   7       30.90       26.22     15.78 o 
   8   1   7     1318.39     1308.46     55.62 o 
  -8   2   7     2499.32     2403.04     67.18 o 
  -7   2   7       25.14       84.28     16.91 o 
  -6   2   7     6182.11     5757.81    110.70 o 
  -5   2   7      181.03      187.94     13.06 o 
  -4   2   7     4061.17     3880.26     48.80 o 
  -3   2   7       32.63      133.46      8.01 o 
  -2   2   7     4327.42     4142.50     41.64 o 
  -1   2   7    10854.43    10788.36     93.49 o 
   0   2   7    15344.04    15854.93    150.37 o 
   1   2   7     4394.53     4409.88     44.41 o 
   2   2   7       49.59       54.01      5.04 o 
   3   2   7    16151.79    16479.48    138.90 o 
   4   2   7     1025.47     1028.14     23.56 o 
   5   2   7     5486.29     5554.65     67.52 o 
   6   2   7       14.90       18.62     12.40 o 
   7   2   7     3450.47     3191.72     65.51 o 
   8   2   7      284.54      344.53     28.46 o 
  -8   3   7      345.01      477.51     32.76 o 
  -7   3   7     1785.32     1847.35     49.85 o 
  -6   3   7      372.56      501.54     32.31 o 
  -5   3   7     3055.56     3010.11     50.92 o 
  -4   3   7     2319.40     2373.57     35.83 o 
  -3   3   7     8944.67     8806.99     81.80 o 
  -2   3   7     2507.32     2437.63     33.40 o 
  -1   3   7     2630.67     2398.69     28.95 o 
   0   3   7        5.71       18.71      4.49 o 
   1   3   7     2268.41     2151.91     27.15 o 
   2   3   7     4559.77     4609.13     46.72 o 
   3   3   7        0.99       14.96      6.28 o 
   4   3   7      817.11      775.76     20.75 o 
   5   3   7     3600.90     3540.30     56.50 o 
   6   3   7     1931.57     1776.57     43.63 o 
   7   3   7      184.14      200.26     21.24 o 
   8   3   7      286.70      445.53     32.05 o 
  -8   4   7     3084.63     3047.47     71.29 o 
  -7   4   7       73.42       75.32     17.52 o 
  -6   4   7     2117.47     2117.99     46.25 o 
  -5   4   7      258.80      344.96     20.90 o 
  -4   4   7     2855.87     2826.09     48.23 o 
  -3   4   7      122.14      139.01     11.27 o 
  -2   4   7        7.42       37.30      7.51 o 
  -1   4   7      895.69      944.12     18.45 o 
   0   4   7     3099.46     2992.44     36.04 o 
   1   4   7     5659.93     5659.79     57.34 o 
   2   4   7     1356.85     1450.08     23.22 o 
   3   4   7       54.96       61.56      8.42 o 
   4   4   7        2.94       17.33      8.95 o 
   5   4   7      104.70      205.76     16.69 o 
   6   4   7      112.71      128.08     16.00 o 
   7   4   7       33.58      101.18     21.03 o 
   8   4   7      392.38      490.13     42.75 o 
  -7   5   7     2638.75     2533.55     79.10 o 
  -6   5   7     1805.89     1717.18     42.85 o 
  -5   5   7       49.21       28.20     11.51 o 
  -4   5   7     1145.46     1180.44     31.73 o 
  -3   5   7     6575.96     6477.26     81.66 o 
  -2   5   7     5723.01     5535.31     66.56 o 
  -1   5   7      443.33      515.60     16.43 o 
   0   5   7     3496.93     3440.04     42.57 o 
   1   5   7      940.42      947.43     19.84 o 
   2   5   7    11424.97    10895.28    111.50 o 
   3   5   7      411.27      479.47     22.85 o 
   4   5   7      248.68      324.15     20.21 o 
   5   5   7      416.78      563.22     31.22 o 
   6   5   7     2248.47     2351.85     58.16 o 
   7   5   7      331.01      419.06     31.11 o 
  -7   6   7      623.99      629.44     44.46 o 
  -6   6   7      708.75      679.01     34.01 o 
  -5   6   7     1969.74     1815.03     45.57 o 
  -4   6   7        8.10      108.92     16.47 o 
  -3   6   7     1927.07     1842.41     36.70 o 
  -2   6   7     1646.49     1501.16     31.92 o 
  -1   6   7     1937.99     1977.55     32.73 o 
   0   6   7      428.68      522.84     19.41 o 
   1   6   7     5404.76     5423.87     67.66 o 
   2   6   7       42.90      111.83     13.83 o 
   3   6   7     4052.73     3964.27     64.53 o 
   4   6   7       33.74      107.98     21.04 o 
   5   6   7     4164.10     3819.17     75.95 o 
   6   6   7       44.90       66.77     17.25 o 
  -6   7   7     1077.93     1004.61     48.18 o 
  -5   7   7       33.90       68.63     17.38 o 
  -4   7   7     1523.07     1531.15     40.35 o 
  -3   7   7     1791.06     1746.17     41.73 o 
  -2   7   7     2222.43     2213.43     42.17 o 
  -1   7   7      847.03      914.09     30.38 o 
   0   7   7     1613.15     1699.36     39.24 o 
   1   7   7      303.11      368.65     23.00 o 
   2   7   7     3606.14     3509.57     61.88 o 
   3   7   7        1.03       18.13     11.82 o 
   4   7   7      900.51      840.41     40.93 o 
   5   7   7     1004.15     1049.78     51.09 o 
   6   7   7     3433.41     3217.21     75.32 o 
  -5   8   7      587.84      750.07     48.32 o 
  -4   8   7     1230.60     1185.52     52.30 o 
  -3   8   7      805.61      869.64     47.50 o 
  -2   8   7      320.70      341.56     27.47 o 
  -1   8   7      488.55      523.09     32.04 o 
   0   8   7      495.74      562.88     33.16 o 
   1   8   7      337.94      348.02     27.20 o 
   2   8   7      938.69      981.78     37.43 o 
   3   8   7       25.41       55.79     16.12 o 
   4   8   7       25.86      132.09     21.08 o 
  -3   9   7      723.79      803.42     74.18 o 
  -2   9   7       45.51      125.13     27.89 o 
  -1   9   7     1119.76     1123.14     51.55 o 
   0   9   7     1069.71     1075.48     55.33 o 
   1   9   7      264.56      274.84     31.77 o 
   2   9   7       39.86      130.34     22.09 o 
   3   9   7       96.55       89.44     21.37 o 
  -8   0   8      523.63      412.61     48.43 o 
  -6   0   8     4723.98     4646.71     97.02 o 
  -4   0   8     6328.99     6744.69    110.35 o 
  -2   0   8     7458.62     6715.29     84.49 o 
   0   0   8     2605.89     2692.93     35.05 o 
   2   0   8   103922.02   104820.80   1163.16 o 
   4   0   8     1983.01     1711.89     36.65 o 
   6   0   8    12368.14    11627.08    224.82 o 
   8   0   8      212.68      261.43     45.05 o 
  -8   1   8      285.31      305.13     29.48 o 
  -7   1   8      192.59      237.87     34.62 o 
  -6   1   8      997.67     1088.30     37.80 o 
  -5   1   8      136.50      192.86     12.63 o 
  -4   1   8     1096.83      979.83     20.96 o 
  -3   1   8      308.99      305.70     13.19 o 
  -2   1   8     1250.33     1184.80     20.03 o 
  -1   1   8    11081.83    12161.42     98.97 o 
   0   1   8     8638.31     8941.58     73.14 o 
   1   1   8     3712.57     3877.00     40.80 o 
   2   1   8      768.12      819.19     16.83 o 
   3   1   8     6763.02     6631.32     67.65 o 
   4   1   8     1461.55     1556.27     26.35 o 
   5   1   8     4596.86     4703.87     63.69 o 
   6   1   8      154.32      168.66     17.05 o 
   7   1   8     1863.26     1837.98     52.99 o 
   8   1   8      243.55      235.98     31.05 o 
  -8   2   8        6.44       65.64     19.14 o 
  -7   2   8     3569.19     3504.84     69.80 o 
  -6   2   8       55.94       96.41     15.46 o 
  -5   2   8     4347.53     4326.52     66.69 o 
  -4   2   8     2356.79     2512.02     36.78 o 
  -3   2   8    22941.28    22717.18    185.76 o 
  -2   2   8     1804.45     1858.69     23.46 o 
  -1   2   8    13190.94    13257.99    117.30 o 
   0   2   8        2.35       24.82      4.43 o 
   1   2   8     4179.05     3811.88     37.22 o 
   2   2   8    14205.54    14946.84    138.77 o 
   3   2   8        3.22       28.02      7.07 o 
   4   2   8     3304.65     3287.12     40.00 o 
   5   2   8     3148.55     3137.12     45.41 o 
   6   2   8       28.38       34.80     10.79 o 
   7   2   8       28.54       83.46     15.93 o 
   8   2   8      977.82     1009.00     45.92 o 
  -8   3   8     3289.54     3148.04     71.36 o 
  -7   3   8      817.78      824.91     39.61 o 
  -6   3   8     4631.72     4446.92     69.14 o 
  -5   3   8      110.29      146.91     14.25 o 
  -4   3   8    11390.42    10847.38    108.66 o 
  -3   3   8       78.48      121.46      8.09 o 
  -2   3   8      982.02     1516.79     24.76 o 
  -1   3   8     5249.76     5629.33     54.51 o 
   0   3   8    11732.16    11493.08     98.52 o 
   1   3   8        1.85       16.71      4.13 o 
   2   3   8     7164.84     7143.54     66.90 o 
   3   3   8     1120.32     1149.95     22.88 o 
   4   3   8     4811.76     4822.31     59.12 o 
   5   3   8      219.19      258.07     17.80 o 
   6   3   8      226.19      245.77     18.82 o 
   7   3   8        7.86       27.04     13.74 o 
   8   3   8      394.76      358.95     29.29 o 
  -8   4   8      114.30      161.67     23.07 o 
  -7   4   8      724.05      682.12     44.91 o 
  -6   4   8      123.59      137.02     15.98 o 
  -5   4   8     5986.30     5798.97     81.02 o 
  -4   4   8     1404.65     1316.93     31.33 o 
  -3   4   8     6409.89     6336.63     71.87 o 
  -2   4   8     3461.15     3701.87     42.83 o 
  -1   4   8     3640.91     3387.64     45.59 o 
   0   4   8      193.85      276.52     11.69 o 
   1   4   8     1433.13     1349.61     21.65 o 
   2   4   8     4819.05     4903.48     54.86 o 
   3   4   8     5281.85     5106.24     77.95 o 
   4   4   8      361.33      441.26     19.31 o 
   5   4   8     1933.26     1967.30     41.44 o 
   6   4   8      635.79      654.28     30.27 o 
   7   4   8     1596.60     1615.26     59.89 o 
   8   4   8      164.11      208.15     29.12 o 
  -7   5   8       16.25       68.48     17.18 o 
  -6   5   8      637.71      612.70     30.70 o 
  -5   5   8        0.09      -13.88      9.25 o 
  -4   5   8     4641.90     4441.47     67.11 o 
  -3   5   8      123.72      171.71     14.28 o 
  -2   5   8     4908.29     4723.86     59.60 o 
  -1   5   8      525.14      516.06     16.66 o 
   0   5   8     2554.95     2476.45     34.47 o 
   1   5   8     5006.52     4998.93     55.20 o 
   2   5   8      269.90      358.63     20.15 o 
   3   5   8     7705.70     7517.69     99.78 o 
   4   5   8     1552.78     1551.23     41.34 o 
   5   5   8     5195.73     5065.25     96.61 o 
   6   5   8     1179.93     1162.94     40.59 o 
   7   5   8     2497.99     2375.48     75.15 o 
  -7   6   8      313.27      332.03     33.89 o 
  -6   6   8      545.26      617.52     34.46 o 
  -5   6   8       37.92       48.88     13.17 o 
  -4   6   8     2554.96     2432.71     53.14 o 
  -3   6   8       28.14       49.24     11.64 o 
  -2   6   8       18.96       46.02     10.23 o 
  -1   6   8     1709.29     1632.64     29.45 o 
   0   6   8     2662.13     2756.89     48.82 o 
   1   6   8     1914.03     1959.37     40.41 o 
   2   6   8        9.16       17.08     10.37 o 
   3   6   8      536.17      605.68     28.10 o 
   4   6   8     3370.76     2875.95    164.48 o 
   5   6   8     1206.92     1186.96     40.68 o 
   6   6   8      899.09      901.28     43.95 o 
  -6   7   8       44.49      110.77     20.95 o 
  -5   7   8        7.67       12.67     14.15 o 
  -4   7   8      661.98      709.99     32.86 o 
  -3   7   8      246.36      343.13     22.72 o 
  -2   7   8      116.02      176.12     15.74 o 
  -1   7   8     1576.52     1491.16     36.97 o 
   0   7   8        1.80       32.85     11.21 o 
   1   7   8     1905.15     1806.68     41.59 o 
   2   7   8       80.19      144.19     16.36 o 
   3   7   8      125.13      153.95     21.05 o 
   4   7   8      469.48      465.89     34.78 o 
   5   7   8     2839.62     2863.32     67.73 o 
   6   7   8      240.08      382.93     35.36 o 
  -4   8   8        0.29       52.96     24.43 o 
  -3   8   8       65.98      107.52     22.02 o 
  -2   8   8      133.79      206.43     22.65 o 
  -1   8   8     1516.91     1612.47     46.39 o 
   0   8   8      177.68      244.44     23.34 o 
   1   8   8       21.59       59.26     14.71 o 
   2   8   8      432.02      605.84     37.30 o 
   3   8   8     1335.49     1357.61     46.20 o 
   4   8   8     1417.74     1381.29     47.32 o 
  -3   9   8      195.46      267.66     31.45 o 
  -2   9   8     2209.55     2133.56     77.83 o 
  -1   9   8       56.50      149.95     25.11 o 
   0   9   8     3910.14     3717.18     89.69 o 
   1   9   8      108.36       92.97     23.25 o 
   2   9   8     1593.79     1600.43     51.15 o 
   3   9   8        2.01       62.18     19.31 o 
  -7   0   9     1405.78     1494.59     61.66 o 
  -5   0   9     1030.95     1154.67     70.48 o 
  -3   0   9      288.73      260.60     13.50 o 
  -1   0   9     2909.58     3232.94     43.93 o 
   1   0   9    12717.33    13214.06    150.80 o 
   3   0   9     8665.01    10154.45    127.43 o 
   5   0   9     6205.40     6098.88     92.51 o 
   7   0   9     1924.66     1751.19     58.39 o 
  -8   1   9       82.99       71.13     24.46 o 
  -7   1   9       77.24      159.52     19.45 o 
  -6   1   9     9113.63     9329.49    130.73 o 
  -5   1   9     7278.52     7096.79     79.18 o 
  -4   1   9     1081.49     1112.35     23.84 o 
  -3   1   9        1.01        1.84      3.66 o 
  -2   1   9    14137.17    14286.12    126.23 o 
  -1   1   9     4656.91     4340.83     40.07 o 
   0   1   9     3599.38     3643.70     33.32 o 
   1   1   9     1973.78     2150.77     26.97 o 
   3   1   9     2080.08     1868.29     29.78 o 
   4   1   9     3737.88     3583.59     45.28 o 
   5   1   9      164.96      172.47     16.27 o 
   6   1   9     1319.95     1375.59     41.85 o 
   7   1   9     1618.34     1516.65     57.23 o 
   8   1   9      414.16      418.76     33.18 o 
  -8   2   9      998.67     1045.36     45.16 o 
  -7   2   9      525.00      569.26     32.63 o 
  -6   2   9     1299.00     1278.60     37.29 o 
  -5   2   9     1012.35     1019.92     24.08 o 
  -4   2   9    14713.77    15061.02    251.44 o 
  -3   2   9     1041.61     1186.23     20.05 o 
  -2   2   9     2189.39     1749.52     24.23 o 
  -1   2   9     3922.47     4194.83     68.91 o 
   0   2   9        8.04       57.88      9.75 o 
   1   2   9     3110.21     2962.83     30.73 o 
   2   2   9     1277.45     1116.81     17.21 o 
   3   2   9     2188.29     2277.32     32.50 o 
   4   2   9     9270.14     9669.47     90.71 o 
   5   2   9     2624.62     2747.96     47.06 o 
   6   2   9     1855.14     1839.35     40.00 o 
   7   2   9      214.16      278.94     23.96 o 
   8   2   9     1255.65     1254.56     45.86 o 
  -8   3   9      237.75      298.70     27.44 o 
  -7   3   9      516.36      523.92     32.09 o 
  -6   3   9      139.32      178.37     16.67 o 
  -5   3   9     2800.12     2826.87     49.45 o 
  -4   3   9     3845.62     3663.52     48.30 o 
  -3   3   9    10774.17    10592.09     96.08 o 
  -2   3   9     7130.92     7406.04     78.90 o 
  -1   3   9    36949.20    37863.97    298.82 o 
   0   3   9      122.14      207.44      8.90 o 
   1   3   9     4257.58     3764.44     44.80 o 
   2   3   9      381.17      353.03     13.12 o 
   3   3   9     7899.20     7961.72     83.24 o 
   4   3   9     1373.71     1400.00     27.34 o 
   5   3   9     2473.58     2454.18     52.89 o 
   6   3   9      297.74      342.62     21.88 o 
   7   3   9     2070.05     1977.23     51.27 o 
   8   3   9      204.57      212.08     23.88 o 
  -8   4   9     1183.42     1091.24     49.76 o 
  -7   4   9        5.44       -2.18     13.51 o 
  -6   4   9     2288.10     2252.41     47.98 o 
  -5   4   9       31.08       96.52     13.49 o 
  -4   4   9     3773.89     3542.68     56.22 o 
  -3   4   9      522.73      545.83     18.51 o 
  -2   4   9     2746.70     2590.83     38.10 o 
  -1   4   9     7760.66     8285.62     78.53 o 
   0   4   9    11586.39    11501.90    102.53 o 
   1   4   9     3252.11     3197.06     37.62 o 
   2   4   9    13088.69    13232.27    125.91 o 
   3   4   9       84.63      167.69     12.39 o 
   4   4   9     4185.64     4147.02     56.16 o 
   5   4   9     1700.47     1708.98     38.55 o 
   6   4   9     1487.11     1520.76     44.93 o 
   7   4   9     1010.07     1124.32     48.10 o 
   8   4   9     1162.29     1200.30     83.60 o 
  -7   5   9      957.28      966.51     56.30 o 
  -6   5   9      241.45      282.49     22.23 o 
  -5   5   9       90.76       81.30     13.73 o 
  -4   5   9      560.20      638.49     27.51 o 
  -3   5   9     4257.15     3872.37     57.24 o 
  -2   5   9       31.54       51.16      8.00 o 
  -1   5   9     1394.72     1454.29     25.68 o 
   0   5   9      410.96      459.93     16.87 o 
   1   5   9    10339.32     9962.45     94.35 o 
   2   5   9       61.81      105.35     10.82 o 
   3   5   9     1004.83     1134.86     36.65 o 
   4   5   9     2133.36     2269.87     51.10 o 
   5   5   9     3216.43     3178.22     65.33 o 
   6   5   9     1117.78     1160.69     41.92 o 
   7   5   9       14.84       60.94     17.66 o 
  -7   6   9      705.42      705.38     41.12 o 
  -6   6   9       46.65       96.72     16.99 o 
  -5   6   9      215.06      232.96     20.55 o 
  -4   6   9     1277.76     1301.92     38.34 o 
  -3   6   9      364.24      371.64     20.16 o 
  -2   6   9       70.27      146.82     13.24 o 
  -1   6   9      522.26      560.10     19.53 o 
   0   6   9     1700.43     1638.26     29.28 o 
   1   6   9      100.83      160.46     15.49 o 
   2   6   9       13.35       63.89     15.81 o 
   3   6   9      948.48      967.10     30.05 o 
   4   6   9      297.85      366.94     33.94 o 
   5   6   9     1427.42     1304.15     42.92 o 
   6   6   9        2.80       30.01     15.04 o 
  -6   7   9      482.53      554.62     36.94 o 
  -5   7   9       18.60       36.99     13.51 o 
  -4   7   9     1572.71     1533.14     42.17 o 
  -3   7   9     2813.35     2700.27     53.01 o 
  -2   7   9       13.33       11.18     12.26 o 
  -1   7   9       12.69       56.39     12.66 o 
   0   7   9      410.23      439.79     24.45 o 
   1   7   9     1041.20     1152.73     33.23 o 
   2   7   9       91.61      107.52     15.49 o 
   3   7   9     2287.01     2049.47     47.06 o 
   4   7   9      532.02      487.97     32.36 o 
   5   7   9      833.89      961.09     46.27 o 
   6   7   9     1201.96     1214.64     61.13 o 
  -4   8   9      539.86      557.39     40.52 o 
  -3   8   9      310.34      285.93     29.82 o 
  -2   8   9     2592.00     2467.99     62.35 o 
  -1   8   9       52.44      154.71     19.75 o 
   0   8   9     1361.57     1272.29     44.90 o 
   1   8   9       58.43       92.60     15.90 o 
   2   8   9     1399.70     1369.96     39.90 o 
   3   8   9      307.47      342.13     28.33 o 
   4   8   9      384.77      485.68     33.83 o 
  -3   9   9     1403.30     1315.81     54.98 o 
  -2   9   9      223.55      296.97     60.57 o 
  -1   9   9     2501.70     2410.01     70.07 o 
   0   9   9       10.75      142.09     24.84 o 
   1   9   9      717.52      828.53     43.64 o 
   2   9   9       75.91      118.48     20.98 o 
   3   9   9     2274.96     1977.33     57.74 o 
  -8   0  10     5090.62     4654.57    139.37 o 
  -6   0  10     3075.17     2942.16    113.28 o 
  -4   0  10    10915.21    10816.47    137.92 o 
  -2   0  10     6302.84     6236.44     80.37 o 
   0   0  10    24915.71    25272.86    279.69 o 
   2   0  10      469.44      525.41     16.16 o 
   4   0  10      159.47       83.69     12.92 o 
   6   0  10     1652.65     1617.11     51.52 o 
   8   0  10       20.33       21.90     22.80 o 
  -8   1  10      186.37      162.75     21.47 o 
  -7   1  10     7863.35     7473.12    112.23 o 
  -6   1  10      286.01      368.38     21.70 o 
  -5   1  10     2593.84     2706.19     43.60 o 
  -4   1  10     3517.75     3743.15     50.48 o 
  -3   1  10    13178.47    12749.59    109.45 o 
  -2   1  10      109.24       67.36      6.10 o 
  -1   1  10    15523.58    15845.25    127.63 o 
   0   1  10    18567.83    18819.27    148.58 o 
   1   1  10     4631.65     4668.03     45.69 o 
   2   1  10     2668.63     2467.63     32.15 o 
   3   1  10     1100.16     1119.59     22.16 o 
   4   1  10      791.80      659.14     26.15 o 
   5   1  10        4.79        1.74      6.06 o 
   6   1  10        2.93       26.65     10.15 o 
   7   1  10      219.30      271.64     22.76 o 
   8   1  10      237.21      286.71     28.77 o 
  -8   2  10       57.35       79.32     17.90 o 
  -7   2  10      707.69      629.68     38.06 o 
  -6   2  10     3456.41     3331.42     71.17 o 
  -5   2  10      494.62      540.69     21.69 o 
  -4   2  10      945.51     1045.72     24.53 o 
  -3   2  10     5422.93     5183.99     55.84 o 
  -2   2  10     1218.47     1038.01     25.92 o 
  -1   2  10        3.20        6.74      4.19 o 
   0   2  10       34.55       38.63      4.62 o 
   1   2  10     7572.98     7424.75     69.39 o 
   2   2  10     1080.50     1013.10     37.07 o 
   3   2  10       32.12       21.75      5.07 o 
   4   2  10      191.21      188.36     10.92 o 
   5   2  10     8182.00     8303.78     99.80 o 
   6   2  10       38.80       66.87     12.15 o 
   7   2  10      588.58      631.10     54.11 o 
   8   2  10      393.93      405.95     29.93 o 
  -8   3  10       73.57       54.22     18.16 o 
  -7   3  10      638.29      739.05     62.38 o 
  -6   3  10     1253.11     1221.19     33.48 o 
  -5   3  10       51.57       64.14     11.42 o 
  -4   3  10     3550.26     3603.33     54.67 o 
  -3   3  10      184.23      269.58     11.01 o 
  -2   3  10     9255.27     8961.42     92.75 o 
  -1   3  10     2489.95     2793.86     32.60 o 
   0   3  10     7781.66     7767.76     75.14 o 
   1   3  10      353.39      508.13     11.43 o 
   2   3  10     2981.95     2617.94     31.46 o 
   3   3  10      234.49      281.55     13.63 o 
   4   3  10     4975.02     4985.55     60.98 o 
   5   3  10       22.27       51.05     10.77 o 
   6   3  10     6377.08     6233.72     87.04 o 
   7   3  10      923.25      938.39     39.67 o 
   8   3  10     2141.46     2145.95     67.23 o 
  -8   4  10      448.10      509.96     35.42 o 
  -7   4  10       27.45       40.40     20.55 o 
  -6   4  10       29.48       24.13     11.56 o 
  -5   4  10      908.65      950.64     29.19 o 
  -4   4  10     1136.59     1090.93     28.75 o 
  -3   4  10      117.77      110.74     10.53 o 
  -2   4  10      478.09      443.17     14.69 o 
  -1   4  10    53032.52    54239.04    426.13 o 
   0   4  10     2337.68     2261.60     32.10 o 
   1   4  10     7658.63     7681.61     73.26 o 
   2   4  10      449.47      620.52     15.47 o 
   3   4  10     9997.05     9545.92    105.90 o 
   4   4  10     5474.47     5472.27     67.53 o 
   5   4  10     1461.93     1524.41     37.99 o 
   6   4  10      781.27      793.66     36.19 o 
   7   4  10     4207.15     3742.51     87.04 o 
   8   4  10        0.45       39.70     19.49 o 
  -7   5  10      924.86      994.53     45.57 o 
  -6   5  10      267.69      313.24     23.39 o 
  -5   5  10      168.27      228.83     19.27 o 
  -4   5  10       92.41      141.63     15.07 o 
  -3   5  10      396.54      496.89     22.40 o 
  -2   5  10     1312.91     1280.83     24.30 o 
  -1   5  10     2149.42     2254.29     33.14 o 
   0   5  10     1252.68     1224.64     23.00 o 
   1   5  10     2126.94     2202.34     31.69 o 
   2   5  10     2644.68     2641.58     40.18 o 
   3   5  10       55.50       69.82     15.56 o 
   4   5  10     3901.74     3689.91     68.28 o 
   5   5  10       82.66      188.88     20.85 o 
   6   5  10     2657.06     2547.55     61.11 o 
   7   5  10      262.15      283.54     27.50 o 
  -6   6  10     1845.44     1805.87     46.43 o 
  -5   6  10      177.80      203.20     19.34 o 
  -4   6  10     2410.12     2450.13     67.37 o 
  -3   6  10     1518.20     1348.85     31.27 o 
  -2   6  10     9957.60     9646.69    105.54 o 
  -1   6  10      116.94      135.39     11.55 o 
   0   6  10     1786.58     1885.47     41.79 o 
   1   6  10      108.22      178.89     17.81 o 
   2   6  10     3988.16     3730.80     60.91 o 
   3   6  10     3090.53     2834.97     53.03 o 
   4   6  10     2330.41     2028.53     65.61 o 
   5   6  10        3.95       57.33     15.81 o 
   6   6  10      234.34      206.93     24.21 o 
  -6   7  10        3.10       69.63     18.76 o 
  -5   7  10     1128.66     1034.13     41.73 o 
  -4   7  10        7.39       87.75     14.86 o 
  -3   7  10     1282.36     1250.13     35.35 o 
  -2   7  10      272.91      312.92     21.76 o 
  -1   7  10      476.81      543.64     32.91 o 
   0   7  10      202.21      293.95     20.62 o 
   1   7  10      149.11      200.77     18.44 o 
   2   7  10      739.89      788.98     32.52 o 
   3   7  10     1366.81     1313.60     37.47 o 
   4   7  10      237.18      268.96     31.86 o 
   5   7  10       23.69       76.22     17.78 o 
   6   7  10       23.99       35.70     19.90 o 
  -4   8  10      220.97      285.62     30.55 o 
  -3   8  10      108.87      163.69     24.22 o 
  -2   8  10     1070.58     1117.25     36.32 o 
  -1   8  10     2353.67     2416.56     57.53 o 
   0   8  10        2.77       64.68     17.94 o 
   1   8  10     1554.28     1615.06     43.63 o 
   2   8  10        0.48       32.29     13.86 o 
   3   8  10     1815.82     1758.03     65.51 o 
   4   8  10      741.11      782.05     42.40 o 
  -3   9  10      211.16      253.07     35.92 o 
  -2   9  10      724.67      865.56    219.53 o 
  -1   9  10      451.35      546.36     40.50 o 
   0   9  10      748.70      732.09     46.77 o 
   1   9  10      554.95      577.20     46.85 o 
   2   9  10      747.87      795.04     43.63 o 
  -7   0  11     5211.74     5249.12    135.16 o 
  -5   0  11     7678.36     7592.59    129.51 o 
  -3   0  11     1922.40     1655.36     32.56 o 
  -1   0  11    13359.57    13742.71    157.86 o 
   1   0  11     2872.31     2776.37     44.73 o 
   3   0  11     8844.30     9353.53    119.30 o 
   5   0  11      661.66      702.87     29.10 o 
   7   0  11      584.28      662.02     58.50 o 
  -8   1  11     1052.62     1030.36     44.27 o 
  -7   1  11     1804.76     1904.61     49.44 o 
  -6   1  11     4482.36     4364.24     66.39 o 
  -5   1  11       42.38       64.01     10.56 o 
  -4   1  11     6614.70     6190.88     68.18 o 
  -3   1  11     3216.17     3400.72     37.60 o 
  -2   1  11    11329.89    10722.00     98.22 o 
  -1   1  11     4054.26     4190.26     39.75 o 
   0   1  11    13421.71    13393.82    116.74 o 
   1   1  11      564.66      587.28     10.88 o 
   2   1  11     6173.95     5789.32     86.44 o 
   3   1  11        3.89       36.83      5.40 o 
   4   1  11     3614.28     3610.86     43.70 o 
   5   1  11      461.80      529.98     17.22 o 
   6   1  11     2255.44     2447.08     46.06 o 
   7   1  11     1495.59     1457.61     42.35 o 
   8   1  11      135.78      119.71     21.77 o 
  -8   2  11      518.26      503.75     50.48 o 
  -7   2  11     1576.94     1754.82     91.38 o 
  -6   2  11     1350.20     1425.20     48.58 o 
  -5   2  11      333.45      349.12     18.56 o 
  -4   2  11     1187.29     1166.08     27.77 o 
  -3   2  11     2118.74     1844.53     28.47 o 
  -2   2  11     1400.88     1328.75     20.80 o 
  -1   2  11     1277.08     1154.90     17.87 o 
   0   2  11     6235.72     6181.85     58.99 o 
   1   2  11      406.27      373.65     16.81 o 
   2   2  11     6553.94     6518.79     64.57 o 
   3   2  11      538.65      592.76     14.14 o 
   4   2  11     5975.95     6002.08     62.83 o 
   5   2  11     4022.33     4201.79     61.76 o 
   6   2  11      533.88      593.94     26.97 o 
   7   2  11     1212.76     1153.40     38.43 o 
   8   2  11     1056.81     1100.75     56.72 o 
  -8   3  11      467.32      447.52     36.69 o 
  -7   3  11      420.97      540.11     32.81 o 
  -6   3  11      202.73      183.14     17.14 o 
  -5   3  11       54.48       74.30     12.03 o 
  -4   3  11     3940.92     3688.85     48.98 o 
  -3   3  11      335.12      302.96     12.13 o 
  -2   3  11     2974.54     3091.76     40.62 o 
  -1   3  11     3411.32     3322.21     36.99 o 
   0   3  11     2225.41     2092.33     29.12 o 
   1   3  11    10449.26    10827.58     94.08 o 
   2   3  11       35.11       33.01      5.19 o 
   3   3  11     8652.41     8585.47     86.65 o 
   4   3  11     2786.37     2670.36     40.35 o 
   5   3  11     1784.11     1758.39     49.43 o 
   6   3  11       91.74      153.38     16.16 o 
   7   3  11     5150.23     4946.58    116.42 o 
   8   3  11       92.89      152.18     25.47 o 
  -8   4  11      110.41      107.58     21.33 o 
  -7   4  11      140.64      163.46     21.34 o 
  -6   4  11      306.91      293.76     21.68 o 
  -5   4  11     2000.77     1908.04     41.34 o 
  -4   4  11       62.53       62.45     13.49 o 
  -3   4  11       74.87       68.82      8.10 o 
  -2   4  11      983.06      917.68     20.93 o 
  -1   4  11    17019.55    17890.33    151.98 o 
   0   4  11       12.12       11.02      6.57 o 
   1   4  11     3315.50     3468.67     39.94 o 
   2   4  11     9550.00     9104.35     90.71 o 
   3   4  11      257.27      340.13     24.79 o 
   4   4  11     2676.53     2761.97     42.91 o 
   5   4  11      807.97      807.48     28.41 o 
   6   4  11     2908.50     2796.51     61.33 o 
   7   4  11       25.84      113.71     23.36 o 
   8   4  11     2474.74     2294.27     71.25 o 
  -7   5  11       55.96       75.51     18.05 o 
  -6   5  11     1169.48     1178.66     35.90 o 
  -5   5  11      159.11      138.09     15.83 o 
  -4   5  11     4530.50     4157.98     64.60 o 
  -3   5  11      348.31      388.30     27.27 o 
  -2   5  11     1005.57     1022.45     24.82 o 
  -1   5  11       51.12       93.87      9.13 o 
   0   5  11     5886.91     5814.21     62.08 o 
   1   5  11      613.53      608.78     19.47 o 
   2   5  11     4906.32     4923.00     69.26 o 
   3   5  11     2259.76     2280.86     53.67 o 
   4   5  11     5336.07     5036.71     83.35 o 
   5   5  11     3197.72     2959.44    108.82 o 
   6   5  11       53.19      108.54     18.89 o 
   7   5  11       44.30       58.17     18.04 o 
  -6   6  11      313.35      394.18     31.63 o 
  -5   6  11     3239.65     2946.51     57.61 o 
  -4   6  11        0.42       60.88     12.23 o 
  -3   6  11     3483.71     3227.16     55.50 o 
  -2   6  11        8.80      237.15     17.17 o 
  -1   6  11     3261.97     3244.30     44.56 o 
   0   6  11      113.61      142.78     12.80 o 
   1   6  11     5039.67     4977.75     72.21 o 
   2   6  11        7.14       93.18     13.36 o 
   3   6  11     2562.53     2549.22     50.17 o 
   4   6  11      132.26      173.86     19.53 o 
   5   6  11     2410.54     2275.88     57.00 o 
   6   6  11      334.15      401.41     30.75 o 
  -6   7  11     2021.26     2018.91     57.57 o 
  -5   7  11      314.15      292.55     31.13 o 
  -4   7  11     3503.58     3382.08     67.63 o 
  -3   7  11      615.53      623.20     33.14 o 
  -2   7  11     1984.45     1956.47     43.82 o 
  -1   7  11       19.94       86.34     13.97 o 
   0   7  11     5667.58     5477.21    102.29 o 
   1   7  11        8.60       40.34     11.85 o 
   2   7  11     1613.67     1731.35     45.41 o 
   3   7  11      161.14      233.47     20.69 o 
   4   7  11       44.35      127.26     19.76 o 
   5   7  11      263.78      313.89     28.67 o 
  -4   8  11      174.86      198.83     27.71 o 
  -3   8  11     2448.68     2264.68     57.30 o 
  -2   8  11      187.44      254.38     21.70 o 
  -1   8  11     4025.74     3808.72     74.85 o 
   0   8  11     1305.13     1223.22     41.04 o 
   1   8  11     1356.76     1324.78     38.56 o 
   2   8  11      353.41      370.33     26.19 o 
   3   8  11       92.72      167.34     22.06 o 
   4   8  11     1621.02     1651.11     51.65 o 
  -2   9  11     2320.54     2113.17    125.18 o 
  -1   9  11       13.16       46.02     23.71 o 
   0   9  11       11.18       24.51     18.87 o 
   1   9  11     1993.36     1807.92     53.82 o 
   2   9  11      492.06      501.45     35.15 o 
  -6   0  12      733.23      735.90     39.87 o 
  -4   0  12    15851.25    16093.18    195.82 o 
  -2   0  12        4.42       21.52      9.52 o 
   0   0  12    32908.09    32456.43    412.46 o 
   2   0  12     2353.14     1951.12     34.58 o 
   4   0  12     9860.31     9882.52    130.71 o 
   6   0  12       13.18       13.10     13.75 o 
   8   0  12     3167.37     3335.09    114.03 o 
  -8   1  12      262.95      277.05     25.64 o 
  -7   1  12     1921.46     1974.32     50.30 o 
  -6   1  12     1470.06     1474.85     38.74 o 
  -5   1  12     6065.52     6200.76     84.27 o 
  -4   1  12      372.18      428.99     11.97 o 
  -3   1  12      642.72      454.52     12.88 o 
  -2   1  12      250.22      270.86     12.08 o 
  -1   1  12     9938.39     9451.50     80.16 o 
   0   1  12       18.49       48.88      7.17 o 
   1   1  12     1603.40     1523.35     18.85 o 
   2   1  12     5361.63     6132.58     66.00 o 
   3   1  12    15254.55    16019.97    246.27 o 
   4   1  12      296.57      372.78     15.65 o 
   5   1  12     2260.11     2274.13     34.57 o 
   6   1  12     3790.88     3696.14     59.28 o 
   7   1  12     2797.49     2683.79     68.20 o 
   8   1  12      185.42      212.73     25.67 o 
  -8   2  12        3.67       30.86     12.69 o 
  -7   2  12     2448.76     2518.77     78.33 o 
  -6   2  12     1215.30     1286.78     42.28 o 
  -5   2  12     4384.98     4299.62     56.59 o 
  -4   2  12     2984.61     2862.21     72.40 o 
  -3   2  12      171.76      217.92     10.27 o 
  -2   2  12     4222.71     4208.42     46.30 o 
  -1   2  12     7031.86     6777.83     90.21 o 
   0   2  12      842.52     1111.42     21.69 o 
   1   2  12    12444.23    12417.30    122.52 o 
   2   2  12    11360.58    11635.59    127.96 o 
   3   2  12       65.80       80.62      7.05 o 
   4   2  12     2000.39     2020.12     30.17 o 
   5   2  12     8301.22     8195.84     99.25 o 
   6   2  12     2644.51     2553.29     48.49 o 
   7   2  12      287.07      310.78     24.73 o 
   8   2  12      462.78      552.42     34.57 o 
  -8   3  12       65.78       83.79     21.22 o 
  -7   3  12     1361.06     1421.56     44.01 o 
  -6   3  12     1882.52     1848.23     41.72 o 
  -5   3  12     1422.19     1528.01     35.27 o 
  -4   3  12     1575.49     1514.38     36.33 o 
  -3   3  12     2403.99     2503.80     32.83 o 
  -2   3  12      737.86      756.31     27.86 o 
  -1   3  12       49.57       42.48      9.36 o 
   0   3  12        4.16       11.71      4.09 o 
   1   3  12     1722.74     1739.71     26.74 o 
   2   3  12      927.49      885.54     17.02 o 
   3   3  12      263.19      257.70     10.80 o 
   4   3  12     2081.23     2073.12     34.79 o 
   5   3  12        7.54       15.03      9.17 o 
   6   3  12     1048.34     1012.13     30.98 o 
   7   3  12        8.56       64.49     15.83 o 
   8   3  12     1131.16     1328.25     54.19 o 
  -8   4  12       85.56      127.77     21.60 o 
  -7   4  12     1223.75     1294.67     44.21 o 
  -6   4  12       16.85       49.77     12.81 o 
  -5   4  12       49.75       89.85     13.24 o 
  -4   4  12      451.86      463.35     22.62 o 
  -3   4  12     2609.58     2529.77     34.58 o 
  -2   4  12     3037.15     3159.45     39.10 o 
  -1   4  12     2427.64     2718.89     34.88 o 
   0   4  12      895.08      765.38     17.23 o 
   1   4  12     1131.15     1236.50     21.51 o 
   2   4  12     2842.96     3082.26     63.93 o 
   3   4  12     1701.36     1616.82     32.62 o 
   4   4  12      885.53      957.10     24.13 o 
   5   4  12      448.77      368.87     25.45 o 
   6   4  12       88.52      107.87     17.37 o 
   7   4  12     1549.56     1547.09     54.30 o 
  -7   5  12      558.50      586.38     38.95 o 
  -6   5  12      310.64      354.40     24.22 o 
  -5   5  12      169.33      189.30     17.73 o 
  -4   5  12      923.86      876.16     27.65 o 
  -3   5  12     2836.60     2723.78     45.99 o 
  -2   5  12       15.27       85.50     10.30 o 
  -1   5  12     8454.45     8756.43     92.65 o 
   0   5  12        0.37       45.09      9.04 o 
   1   5  12    11317.40    11114.85    113.54 o 
   2   5  12      656.45      730.61     23.60 o 
   3   5  12     3869.36     3980.33     75.73 o 
   4   5  12     1835.77     1823.29     45.76 o 
   5   5  12      495.55      575.42     32.38 o 
   6   5  12      130.27      200.51     25.99 o 
   7   5  12      806.01      896.36     65.15 o 
  -6   6  12     3174.82     2902.14     60.13 o 
  -5   6  12       93.59      142.42     17.18 o 
  -4   6  12     2016.90     1909.52     67.85 o 
  -3   6  12     1898.06     1734.59     39.04 o 
  -2   6  12    16102.65    15818.32    172.10 o 
  -1   6  12       18.39       80.80     11.11 o 
   0   6  12      662.71      716.65     22.23 o 
   1   6  12      148.69      221.69     17.17 o 
   2   6  12     7178.30     7000.62     93.29 o 
   3   6  12       82.86      128.41     15.29 o 
   4   6  12     2235.15     2197.43     60.29 o 
   5   6  12      355.97      433.84     33.73 o 
   6   6  12     3505.94     3287.68     82.55 o 
  -6   7  12       73.12      126.04     22.02 o 
  -5   7  12     1206.67     1277.94     43.52 o 
  -4   7  12      339.08      383.98     42.50 o 
  -3   7  12     3539.59     3381.57     83.96 o 
  -2   7  12      318.14      386.55     26.48 o 
  -1   7  12     4191.76     4082.02     66.27 o 
   0   7  12       68.70      195.88     17.48 o 
   1   7  12     3486.88     3458.53     60.94 o 
   2   7  12      386.22      470.17     28.20 o 
   3   7  12     2945.24     2893.40     57.57 o 
   4   7  12     2560.20     2519.39     61.23 o 
   5   7  12     1605.14     1522.21     49.05 o 
  -4   8  12      917.03      985.99     52.43 o 
  -3   8  12      317.07      405.67     29.73 o 
  -2   8  12     1599.59     1549.42     41.72 o 
  -1   8  12     1086.67     1151.89     39.77 o 
   0   8  12     2222.20     2079.09     53.48 o 
   1   8  12      550.57      618.08     31.57 o 
   2   8  12     2071.89     1938.76     54.37 o 
   3   8  12      953.18     1057.42     46.30 o 
   4   8  12      416.52      506.02     35.37 o 
  -2   9  12       13.37       72.96     52.51 o 
  -1   9  12      150.02      233.17     34.97 o 
   0   9  12      546.78      481.66     39.32 o 
   1   9  12      229.32      269.83     31.11 o 
   2   9  12      175.50      211.80     29.54 o 
  -7   0  13      171.69      169.26     25.88 o 
  -5   0  13      720.03      692.95     33.21 o 
  -3   0  13     6704.32     7644.75    100.89 o 
  -1   0  13     4088.35     3686.73     51.15 o 
   1   0  13    11200.54    10786.47    144.26 o 
   3   0  13    16261.78    16844.79    200.65 o 
   5   0  13     8705.98     8858.74    178.92 o 
   7   0  13     6016.57     5844.02    143.17 o 
  -8   1  13       40.75       49.20     16.11 o 
  -7   1  13     2486.44     2499.83     63.48 o 
  -6   1  13      306.39      320.38     27.37 o 
  -5   1  13      782.79      875.64     23.85 o 
  -4   1  13      133.03      131.37      8.19 o 
  -3   1  13    16490.33    17468.33    146.36 o 
  -2   1  13    11968.96    11754.84    107.32 o 
  -1   1  13     1725.40     1759.40     21.23 o 
   0   1  13     4941.65     4665.70     47.03 o 
   1   1  13       31.36      105.35      7.15 o 
   2   1  13    13323.22    12687.13    124.04 o 
   3   1  13      966.95     1130.11     20.82 o 
   4   1  13     4807.73     4646.51     59.53 o 
   5   1  13     1047.05      953.40     22.01 o 
   6   1  13     6552.87     6476.99     86.12 o 
   7   1  13      999.68      991.52     35.06 o 
   8   1  13      265.53      285.23     28.91 o 
  -8   2  13     2615.35     2466.27     69.73 o 
  -7   2  13     1603.46     1604.09     64.72 o 
  -6   2  13     1188.52     1203.06     36.43 o 
  -5   2  13       97.33      176.75     12.99 o 
  -4   2  13     1943.02     1853.32     33.62 o 
  -3   2  13      942.10      950.63     18.76 o 
  -2   2  13     7540.49     7347.74     68.25 o 
  -1   2  13     9299.43     9165.23    130.28 o 
   0   2  13      514.23      481.96     13.95 o 
   1   2  13      971.81      885.55     20.86 o 
   2   2  13     6707.86     7015.05     74.10 o 
   3   2  13     5857.10     6169.89     61.61 o 
   4   2  13      263.15      255.00     12.76 o 
   5   2  13     2794.31     3028.92     50.40 o 
   6   2  13      104.14      173.85     16.47 o 
   7   2  13     1827.84     1829.06     54.11 o 
   8   2  13      427.10      511.49     33.36 o 
  -8   3  13      560.04      639.88     42.60 o 
  -7   3  13     9176.25     9036.68    131.22 o 
  -6   3  13       77.31      120.26     14.99 o 
  -5   3  13     1994.10     1929.31     40.02 o 
  -4   3  13        5.49       58.97      8.64 o 
  -3   3  13     6100.34     6135.51     62.65 o 
  -2   3  13     1143.94     1260.77     24.86 o 
  -1   3  13      147.62      137.49      8.53 o 
   0   3  13     3609.58     3666.39     38.84 o 
   1   3  13     4271.14     4286.37     59.44 o 
   2   3  13      338.88      433.58     18.01 o 
   3   3  13      761.81      787.16     16.68 o 
   4   3  13      495.18      503.21     18.85 o 
   5   3  13      168.80      149.47     14.65 o 
   6   3  13       84.00      126.01     16.25 o 
   7   3  13      119.67      110.84     17.82 o 
   8   3  13      247.49      246.21     34.57 o 
  -8   4  13     2372.07     2350.25     62.56 o 
  -7   4  13      713.31      799.05     40.12 o 
  -6   4  13     3254.44     3020.86     65.48 o 
  -5   4  13       57.24       67.36     12.58 o 
  -4   4  13     7848.15     7375.63     92.39 o 
  -3   4  13       75.97      127.28     11.00 o 
  -2   4  13     1800.05     1781.71     27.44 o 
  -1   4  13      363.65      449.08     14.27 o 
   0   4  13     2910.37     3000.91     36.29 o 
   1   4  13     5883.05     6147.50     69.69 o 
   2   4  13     2516.41     2544.61     34.52 o 
   3   4  13      370.10      439.62     18.25 o 
   4   4  13        5.65       28.64      8.84 o 
   5   4  13       39.72       70.83     14.46 o 
   6   4  13        4.45       14.36     15.09 o 
   7   4  13        5.47       33.22     16.94 o 
  -7   5  13       14.84       -0.35     14.60 o 
  -6   5  13       11.81       14.60     12.46 o 
  -5   5  13     2203.08     1903.04     43.11 o 
  -4   5  13     1261.30     1221.42     32.33 o 
  -3   5  13      992.07      963.71     26.19 o 
  -2   5  13     9161.68     9486.15     96.34 o 
  -1   5  13     6440.20     6376.83     72.63 o 
   0   5  13     3013.56     2908.63     38.23 o 
   1   5  13      189.35      262.23     19.64 o 
   2   5  13     1840.74     1600.22     38.73 o 
   3   5  13       20.71       53.92     14.54 o 
   4   5  13     1214.84     1237.55     37.73 o 
   5   5  13        3.58       15.13     12.28 o 
   6   5  13     1022.25     1076.23     41.95 o 
   7   5  13       10.26       98.06     19.23 o 
  -6   6  13      208.61      258.19     22.80 o 
  -5   6  13      322.04      353.20     24.00 o 
  -4   6  13       44.62       72.32     13.15 o 
  -3   6  13     2942.21     2857.53     51.72 o 
  -2   6  13       67.05      320.14     19.85 o 
  -1   6  13     4287.43     4348.84     59.44 o 
   0   6  13      105.84      122.46     12.13 o 
   1   6  13     4219.53     4157.48     64.55 o 
   2   6  13       12.50      152.05     15.37 o 
   3   6  13     1530.37     1477.77     37.57 o 
   4   6  13       56.02       63.45     12.55 o 
   5   6  13     3300.49     3254.33     78.96 o 
   6   6  13       15.88      140.14     22.02 o 
  -6   7  13        9.81       13.11     14.64 o 
  -5   7  13     1244.62     1218.03     61.55 o 
  -4   7  13      740.32      801.81     43.61 o 
  -3   7  13       38.04      119.01     17.38 o 
  -2   7  13     1094.59     1094.24     32.96 o 
  -1   7  13      666.69      745.20     30.43 o 
   0   7  13     4264.89     4175.92     67.48 o 
   1   7  13       10.02      113.59     15.15 o 
   2   7  13     1753.22     1704.61     53.00 o 
   3   7  13       88.13      155.59     17.98 o 
   4   7  13     3381.05     3196.03     70.11 o 
   5   7  13     1439.85     1248.30     61.71 o 
  -4   8  13      981.47     1136.35     67.47 o 
  -3   8  13     1217.19     1180.53     50.75 o 
  -2   8  13      256.16      326.08     24.06 o 
  -1   8  13      710.38      772.90     38.73 o 
   0   8  13      659.09      837.66     40.25 o 
   1   8  13      398.59      506.18     29.09 o 
   2   8  13      172.81      213.88     21.08 o 
   3   8  13     1779.72     1581.17     48.93 o 
   4   8  13       59.57       60.05     18.20 o 
  -2   9  13      296.65      397.16     54.41 o 
  -1   9  13     1750.51     1730.79     71.31 o 
   0   9  13       66.75      117.37     24.77 o 
   1   9  13       35.22       74.13     21.23 o 
   2   9  13     1265.32     1194.05     57.20 o 
  -8   0  14      189.23      207.77     37.26 o 
  -6   0  14     1107.96     1016.99     47.63 o 
  -4   0  14       20.16       26.78      8.71 o 
  -2   0  14     6360.53     6535.90     91.36 o 
   0   0  14    13370.11    13450.58    154.81 o 
   2   0  14     2318.35     2428.78     40.56 o 
   4   0  14    12935.17    12387.33    158.84 o 
   6   0  14     1065.76     1101.57     51.39 o 
   8   0  14     7061.07     7121.85    181.98 o 
  -8   1  14      695.35      743.99     45.64 o 
  -7   1  14      375.75      426.75     42.30 o 
  -6   1  14     2588.77     2490.40     47.46 o 
  -5   1  14      496.68      497.08     19.32 o 
  -4   1  14     4232.77     4197.37     49.84 o 
  -3   1  14       93.91      190.12      9.59 o 
  -2   1  14       26.68       16.80      5.04 o 
  -1   1  14     1112.93     1262.91     19.55 o 
   0   1  14      475.14      453.56     13.35 o 
   1   1  14     5105.67     5041.49     52.15 o 
   2   1  14      606.96      554.89     14.25 o 
   3   1  14     8627.53     8668.30     89.55 o 
   4   1  14      646.73      647.78     17.68 o 
   5   1  14     5124.06     5149.75     63.37 o 
   6   1  14       26.40       79.15     11.23 o 
   7   1  14     1389.59     1316.14     40.17 o 
   8   1  14      125.62      108.67     21.44 o 
  -8   2  14      370.00      378.33     35.11 o 
  -7   2  14      783.57      846.68     39.73 o 
  -6   2  14       84.51      128.18     16.73 o 
  -5   2  14    11520.17    11226.38    124.43 o 
  -4   2  14      705.28      744.16     21.14 o 
  -3   2  14     4069.01     4161.62     45.73 o 
  -2   2  14     1431.83     1266.11     19.87 o 
  -1   2  14    17649.48    17354.06    162.29 o 
   0   2  14     3000.66     3040.93     31.71 o 
   1   2  14     2670.06     2918.18     35.63 o 
   2   2  14    14516.11    14660.65    221.18 o 
   3   2  14     3088.30     2803.65     39.29 o 
   4   2  14     2121.49     2181.53     32.11 o 
   5   2  14     1770.76     1903.43     39.60 o 
   6   2  14     6280.19     5987.57     83.55 o 
   7   2  14     2986.81     2745.13    129.98 o 
   8   2  14       15.10       23.62     11.85 o 
  -8   3  14     2871.71     2912.04     77.37 o 
  -7   3  14      926.94     1051.60     39.24 o 
  -6   3  14     3330.86     3236.72     57.46 o 
  -5   3  14       55.51      126.72     14.03 o 
  -4   3  14     9092.30     8739.56    150.84 o 
  -3   3  14       12.99       39.37      9.09 o 
  -2   3  14     8946.72     8615.75    117.78 o 
  -1   3  14      967.25     1189.64     20.30 o 
   0   3  14    10878.62    10408.70     97.14 o 
   1   3  14     5275.02     5484.84     59.98 o 
   2   3  14     4381.44     4201.29     44.84 o 
   3   3  14       41.01       53.96      6.62 o 
   4   3  14     5879.88     5759.38     68.43 o 
   5   3  14        0.76       33.13      9.99 o 
   6   3  14     1719.28     1781.63     41.34 o 
   7   3  14     1301.70     1363.36     49.88 o 
   8   3  14       42.38       55.55     20.67 o 
  -8   4  14        1.26       77.71     19.12 o 
  -7   4  14     6154.31     5784.31     99.19 o 
  -6   4  14      199.05      266.50     20.68 o 
  -5   4  14     1070.51      992.80     29.76 o 
  -4   4  14      469.88      489.04     23.08 o 
  -3   4  14    11450.12    11080.87    103.65 o 
  -2   4  14      621.51      660.69     17.35 o 
  -1   4  14    10032.78    10121.48     93.41 o 
   0   4  14    10410.71    10452.58    101.08 o 
   1   4  14    31597.90    31696.37    278.10 o 
   2   4  14     1807.82     1917.54     28.59 o 
   3   4  14     1119.84     1066.70     26.95 o 
   4   4  14     1463.89     1512.93     35.08 o 
   5   4  14     2358.27     2282.58     66.78 o 
   6   4  14       56.79       86.54     16.43 o 
   7   4  14      240.94      288.34     29.93 o 
  -7   5  14       61.68       42.43     16.83 o 
  -6   5  14      205.47      180.14     19.42 o 
  -5   5  14      240.64      318.70     21.87 o 
  -4   5  14     1151.97     1115.72     31.16 o 
  -3   5  14       14.80       22.92      7.34 o 
  -2   5  14       95.19      162.91     11.27 o 
  -1   5  14      720.26      820.75     19.24 o 
   0   5  14     4535.99     4538.18     77.00 o 
   1   5  14     1199.21     1090.60     24.86 o 
   2   5  14      507.14      552.52     27.44 o 
   3   5  14     1820.26     1884.31     43.86 o 
   4   5  14      681.62      694.92     37.81 o 
   5   5  14      604.05      649.61     34.63 o 
   6   5  14     1117.80     1090.57     43.68 o 
   7   5  14     2313.94     2408.79     63.22 o 
  -6   6  14      360.38      280.13     23.70 o 
  -5   6  14       62.12       43.18     13.56 o 
  -4   6  14      630.90      656.24     54.49 o 
  -3   6  14     1165.77     1167.72     32.07 o 
  -2   6  14     7338.87     7115.99     93.39 o 
  -1   6  14      222.45      282.66     17.05 o 
   0   6  14      115.58      163.69     14.03 o 
   1   6  14      252.15      296.32     19.80 o 
   2   6  14     6980.17     6815.84     92.20 o 
   3   6  14      195.33      250.64     19.92 o 
   4   6  14      568.94      642.35     39.04 o 
   5   6  14       46.96      114.45     21.20 o 
   6   6  14     2121.98     2054.30     57.28 o 
  -5   7  14       47.26       66.91     16.33 o 
  -4   7  14      112.06      141.54     21.75 o 
  -3   7  14      392.14      389.44     27.30 o 
  -2   7  14      119.94      119.30     16.33 o 
  -1   7  14      949.07     1034.12     31.53 o 
   0   7  14      896.41      920.81     31.91 o 
   1   7  14     2716.68     2689.14     52.78 o 
   2   7  14      609.73      695.43     32.19 o 
   3   7  14      921.21      885.57     37.18 o 
   4   7  14      330.50      446.00     31.18 o 
   5   7  14      483.52      540.87     44.82 o 
  -4   8  14       11.01      112.40     33.15 o 
  -3   8  14     1877.31     1711.14     57.21 o 
  -2   8  14        0.10       28.10     15.23 o 
  -1   8  14      378.72      458.43     38.83 o 
   0   8  14     1047.59     1196.36     42.07 o 
   1   8  14     3177.83     3156.32     94.38 o 
   2   8  14      551.54      648.68     33.58 o 
   3   8  14        8.03       56.86     17.12 o 
   4   8  14       55.30       80.94     19.24 o 
  -2   9  14     2440.72     2516.40    134.09 o 
  -1   9  14      307.93      434.40     37.22 o 
   0   9  14     1223.88     1137.59     55.16 o 
   1   9  14      495.99      616.30     53.82 o 
   2   9  14     1888.49     1747.53     61.55 o 
  -7   0  15     2147.42     2256.86     82.68 o 
  -5   0  15      989.94      945.07     75.99 o 
  -3   0  15     3038.10     3142.53     51.86 o 
  -1   0  15      707.35      801.83     19.23 o 
   1   0  15     7801.83     7332.70    283.20 o 
   3   0  15     9826.43    10998.48    139.04 o 
   5   0  15     9217.43     8993.99    127.42 o 
   7   0  15      964.09     1081.44     55.11 o 
  -8   1  15      739.48      825.99     46.30 o 
  -7   1  15      565.67      557.14     32.21 o 
  -6   1  15      335.90      395.06     25.15 o 
  -5   1  15       91.02      106.93     11.05 o 
  -4   1  15     3966.67     4013.46     48.81 o 
  -3   1  15      258.48      235.96     11.51 o 
  -2   1  15     1332.25     1293.06     23.34 o 
  -1   1  15     3235.94     3401.44     34.99 o 
   0   1  15     6409.06     6604.21     64.19 o 
   1   1  15     3841.12     3682.90     40.47 o 
   2   1  15     4420.37     4402.50     47.69 o 
   3   1  15      834.97      907.89     18.96 o 
   4   1  15     1454.22     1456.83     29.41 o 
   5   1  15      755.52      785.03     21.59 o 
   6   1  15     4755.91     4373.58     61.13 o 
   7   1  15      901.97      928.40     43.48 o 
   8   1  15      292.91      353.84     28.54 o 
  -8   2  15      207.60      273.10     26.27 o 
  -7   2  15      272.03      318.90     26.07 o 
  -6   2  15     1062.90      988.59     42.94 o 
  -5   2  15      158.91      218.69     15.34 o 
  -4   2  15     6257.77     6068.95     69.39 o 
  -3   2  15      132.52      186.21      9.99 o 
  -2   2  15    16372.24    16254.43    136.77 o 
  -1   2  15      290.99      375.26     27.95 o 
   0   2  15     3961.11     3822.82     38.16 o 
   1   2  15     2954.78     2995.20     36.65 o 
   2   2  15     4235.96     4218.81     46.66 o 
   3   2  15        7.53       12.10      5.04 o 
   4   2  15     2037.60     2101.71     34.56 o 
   5   2  15       16.13       49.18     10.49 o 
   6   2  15     3181.02     3212.51     61.55 o 
   7   2  15      464.34      606.34     37.06 o 
   8   2  15     1100.08     1116.78     50.92 o 
  -8   3  15      597.42      628.64     42.69 o 
  -7   3  15      975.05     1062.36     40.63 o 
  -6   3  15      792.54      855.30     34.28 o 
  -5   3  15     5867.69     5253.24     81.28 o 
  -4   3  15       34.72       95.61     10.84 o 
  -3   3  15     9630.62     9354.39    101.11 o 
  -2   3  15     1559.31     1509.37     46.45 o 
  -1   3  15     4720.16     4334.89     48.41 o 
   0   3  15     4063.65     4124.16     51.74 o 
   1   3  15    14353.17    14103.48    141.94 o 
   2   3  15       89.91      140.30      9.24 o 
   3   3  15     6577.92     6539.44     78.76 o 
   4   3  15      222.23      279.92     15.48 o 
   5   3  15     4957.52     5050.73     72.18 o 
   6   3  15     1906.42     1834.60     42.05 o 
   7   3  15     2832.51     2733.97     71.53 o 
   8   3  15      102.32       95.66     22.66 o 
  -8   4  15     1114.32     1174.92     48.15 o 
  -7   4  15      151.84      296.58     25.72 o 
  -6   4  15     2361.30     2455.25     50.84 o 
  -5   4  15       65.56      124.25     14.78 o 
  -4   4  15    10176.56     9654.91    113.49 o 
  -3   4  15        0.95       91.79     10.46 o 
  -2   4  15     5565.21     5305.34     57.16 o 
  -1   4  15       20.36       48.63      6.81 o 
   0   4  15     5064.69     4703.58     53.02 o 
   1   4  15      135.85      311.96     33.46 o 
   2   4  15     7353.29     7132.81     84.20 o 
   3   4  15      462.60      522.82     25.67 o 
   4   4  15     5612.77     5416.28     76.19 o 
   5   4  15        0.34       52.55     13.15 o 
   6   4  15     2251.75     2053.70     53.09 o 
   7   4  15      461.18      526.22     38.73 o 
  -7   5  15        4.95        7.99     15.08 o 
  -6   5  15      322.39      369.91     25.02 o 
  -5   5  15     2190.16     2092.91     46.92 o 
  -4   5  15      336.08      380.69     27.01 o 
  -3   5  15      750.23      809.07     24.82 o 
  -2   5  15       70.10       96.29      9.72 o 
  -1   5  15     8529.30     8237.63     82.25 o 
   0   5  15       71.58      124.58     13.57 o 
   1   5  15     1791.88     1785.52     32.43 o 
   2   5  15       63.41       71.91     12.36 o 
   3   5  15     7291.29     6920.32     99.62 o 
   4   5  15      909.96      861.35     36.82 o 
   5   5  15       43.11       85.28     16.49 o 
   6   5  15      301.84      355.03     28.37 o 
   7   5  15      257.80      260.08     27.04 o 
  -6   6  15       14.41        4.21     14.88 o 
  -5   6  15      898.24      927.05     34.28 o 
  -4   6  15      305.78      332.28     21.86 o 
  -3   6  15      215.66      232.90     18.60 o 
  -2   6  15     1465.41     1490.07     36.12 o 
  -1   6  15     1640.03     1641.92     33.58 o 
   0   6  15     1477.05     1514.53     31.99 o 
   1   6  15      280.42      317.80     20.58 o 
   2   6  15      555.66      650.35     31.81 o 
   3   6  15     2327.07     2202.04     74.46 o 
   4   6  15      845.91      951.52     40.06 o 
   5   6  15        6.67        2.50     15.45 o 
   6   6  15        2.64       26.62     15.17 o 
  -5   7  15      527.57      562.36     66.96 o 
  -4   7  15      363.17      371.24     30.91 o 
  -3   7  15      602.44      585.70     46.71 o 
  -2   7  15        2.29       45.01     15.20 o 
  -1   7  15     1381.47     1304.47     35.27 o 
   0   7  15      171.24      200.91     18.19 o 
   1   7  15       19.94       63.21     13.43 o 
   2   7  15       28.04       44.45     12.98 o 
   3   7  15     1551.51     1451.58     46.47 o 
   4   7  15      468.53      536.54     34.27 o 
   5   7  15      146.93      178.64     26.20 o 
  -4   8  15       53.96       75.69     20.98 o 
  -3   8  15      270.37      304.96     30.69 o 
  -2   8  15      842.53      912.92     41.01 o 
  -1   8  15        6.91        3.79     16.32 o 
   0   8  15      803.60      870.98     47.04 o 
   1   8  15        4.44      117.15     18.93 o 
   2   8  15     1610.13     1619.07     48.97 o 
   3   8  15      429.51      391.48     34.83 o 
   4   8  15     1467.46     1320.96     57.31 o 
  -2   9  15        9.39      102.34     36.82 o 
  -1   9  15      960.18     1024.36     54.81 o 
   0   9  15      493.69      611.82     43.27 o 
   1   9  15     1948.54     1883.79     63.31 o 
   2   9  15      427.00      545.91     41.70 o 
  -8   0  16      622.89      726.16     62.99 o 
  -6   0  16    10878.37    10805.19    179.55 o 
  -4   0  16     6068.12     6617.82     94.82 o 
  -2   0  16    11064.94    10648.79    131.54 o 
   0   0  16      341.77      370.56     12.43 o 
   2   0  16    12937.54    13015.44    156.88 o 
   4   0  16     3572.12     3323.98     68.00 o 
   6   0  16     5655.09     5158.06    107.92 o 
   8   0  16     1732.61     1800.39     82.10 o 
  -8   1  16        0.06       69.99     17.22 o 
  -7   1  16     3356.14     3318.53     67.63 o 
  -6   1  16        0.95       14.24     10.21 o 
  -5   1  16     1613.92     1644.86     31.33 o 
  -4   1  16       91.67      161.18      9.91 o 
  -3   1  16     6083.27     5970.24     59.93 o 
  -2   1  16       13.35       51.42      6.19 o 
  -1   1  16     6759.67     6682.87     60.70 o 
   0   1  16     4676.89     4623.40     51.81 o 
   1   1  16     6082.52     6647.61     65.62 o 
   2   1  16      164.52      227.93     10.19 o 
   3   1  16       70.44       62.53      6.58 o 
   4   1  16     2092.08     2215.29     37.82 o 
   5   1  16     2437.11     2259.38     35.52 o 
   6   1  16     1090.42     1108.25     30.23 o 
   7   1  16       70.41       61.25     14.66 o 
   8   1  16     1069.14     1094.87     43.79 o 
  -8   2  16     1388.75     1389.05     46.20 o 
  -7   2  16      990.88     1016.71     42.86 o 
  -6   2  16      295.96      309.53     53.79 o 
  -5   2  16     1829.49     1750.97     33.21 o 
  -4   2  16     7395.11     7105.35     78.31 o 
  -3   2  16     2269.20     2473.01     32.43 o 
  -2   2  16     1452.96     1316.55     20.81 o 
  -1   2  16    18561.00    18040.60    158.27 o 
   0   2  16     3179.69     3301.02     34.23 o 
   1   2  16      848.41      824.47     16.55 o 
   2   2  16       20.13       34.13      5.12 o 
   3   2  16     6096.18     5745.11     59.17 o 
   4   2  16      435.08      517.17     21.40 o 
   5   2  16     2443.17     2444.09     48.86 o 
   6   2  16        8.80       29.35     13.26 o 
   7   2  16     4686.50     4578.06     92.15 o 
   8   2  16       28.19       35.00     14.86 o 
  -8   3  16      544.49      603.54     37.97 o 
  -7   3  16      586.80      619.58     47.65 o 
  -6   3  16       36.35       27.63     19.36 o 
  -5   3  16     4683.12     4376.32     72.06 o 
  -4   3  16     1299.81     1223.19     30.20 o 
  -3   3  16     2744.43     2672.87     50.01 o 
  -2   3  16    12300.24    11723.12    129.12 o 
  -1   3  16      523.93      654.46     30.18 o 
   0   3  16     9553.21     9713.36    102.56 o 
   1   3  16      122.57      206.53     11.83 o 
   2   3  16     8286.35     8176.87     81.02 o 
   3   3  16      152.58      234.42     11.42 o 
   4   3  16     2034.95     2081.81     35.47 o 
   5   3  16      340.66      367.59     21.09 o 
   6   3  16     4098.63     4129.30     86.94 o 
   7   3  16      187.47      213.21     26.20 o 
   8   3  16     1701.00     1554.22     76.47 o 
  -7   4  16     1839.40     1787.75     50.91 o 
  -6   4  16      127.23      178.98     18.08 o 
  -5   4  16      160.78      191.21     17.13 o 
  -4   4  16        3.40       74.11     11.85 o 
  -3   4  16     6294.80     6342.90     67.26 o 
  -2   4  16     1862.42     1966.39     29.58 o 
  -1   4  16      687.69      775.12     18.01 o 
   0   4  16       40.11       63.14      6.36 o 
   1   4  16    10465.90    10028.89    101.92 o 
   2   4  16     5195.64     5276.28     67.35 o 
   3   4  16     2482.47     2369.85     47.72 o 
   4   4  16       54.52      108.46     13.36 o 
   5   4  16     5247.52     5016.80     84.52 o 
   6   4  16        8.22       76.20     15.94 o 
   7   4  16      956.90      885.34     49.26 o 
  -7   5  16      938.64      946.67     45.31 o 
  -6   5  16      376.70      418.62     26.45 o 
  -5   5  16     2022.23     1860.14     43.04 o 
  -4   5  16     1100.11     1088.33     30.97 o 
  -3   5  16     1678.04     1579.60     33.84 o 
  -2   5  16     2948.75     2945.90     40.32 o 
  -1   5  16     1892.19     2090.62     31.95 o 
   0   5  16      102.35      103.90     10.55 o 
   1   5  16      958.06      966.05     31.85 o 
   2   5  16     1583.03     1541.22     52.68 o 
   3   5  16       95.30      213.32     23.76 o 
   4   5  16     2752.18     2592.06    109.06 o 
   5   5  16       47.65       47.49     14.41 o 
   6   5  16     2225.78     2069.75     55.37 o 
   7   5  16      486.81      598.18     38.23 o 
  -6   6  16      297.78      314.67     24.48 o 
  -5   6  16        2.75       82.55     14.63 o 
  -4   6  16     2234.12     2153.35     61.24 o 
  -3   6  16      300.15      308.18     20.59 o 
  -2   6  16        1.43       27.51     11.38 o 
  -1   6  16     2016.21     2169.85     39.48 o 
   0   6  16     3558.02     3512.02     52.25 o 
   1   6  16      371.13      426.15     23.46 o 
   2   6  16      190.89      226.99     18.79 o 
   3   6  16      973.27     1039.53     36.51 o 
   4   6  16     7591.90     7290.19    112.59 o 
   5   6  16      238.98      257.00     25.74 o 
   6   6  16      162.37      163.96     25.95 o 
  -5   7  16     2425.81     2457.45     81.19 o 
  -4   7  16       67.58      118.01     36.05 o 
  -3   7  16      425.36      510.24     31.20 o 
  -2   7  16     2116.31     2141.78     46.66 o 
  -1   7  16     1679.06     1636.87     39.71 o 
   0   7  16        2.47        9.47     10.62 o 
   1   7  16      159.48      184.92     18.41 o 
   2   7  16       83.30      138.24     22.51 o 
   3   7  16       40.26       82.35     15.76 o 
   4   7  16       68.24       99.97     18.52 o 
   5   7  16       45.08       57.22     16.09 o 
  -4   8  16     1924.93     1715.22     59.92 o 
  -3   8  16     2835.94     2437.90     69.32 o 
  -2   8  16     1846.21     1726.67     49.79 o 
  -1   8  16      235.98      282.89     29.67 o 
   0   8  16      538.16      587.77     40.09 o 
   1   8  16     2202.56     2182.53     56.56 o 
   2   8  16       11.50       75.81     17.75 o 
   3   8  16        1.80       35.79     18.69 o 
   4   8  16      131.97      169.17     26.30 o 
  -2   9  16      509.43      473.33     60.30 o 
  -1   9  16      164.97      206.48     29.36 o 
   0   9  16     3648.55     3387.59     86.66 o 
   1   9  16       55.39      160.99     26.68 o 
   2   9  16     1880.40     1850.19     75.79 o 
  -7   0  17     2780.30     2716.65     91.72 o 
  -5   0  17     5930.41     5932.36    110.16 o 
  -3   0  17      275.23      177.30     17.62 o 
  -1   0  17     4840.37     4581.23     63.26 o 
   1   0  17     9014.34     8226.62    117.31 o 
   3   0  17     6795.66     7118.51     98.00 o 
   5   0  17     4207.76     4683.38     79.54 o 
   7   0  17       80.02       55.18     39.96 o 
  -8   1  17     3812.90     3670.40     76.67 o 
  -7   1  17       55.93       82.03     16.82 o 
  -6   1  17     1488.92     1438.01     36.10 o 
  -5   1  17      230.62      277.57     19.60 o 
  -4   1  17    16301.25    16562.04    144.28 o 
  -3   1  17     3001.43     3058.51     37.04 o 
  -2   1  17     6987.00     6788.43     70.29 o 
  -1   1  17      131.62      157.88     12.59 o 
   0   1  17    16976.26    16153.49    143.00 o 
   1   1  17    12785.85    12759.58    116.07 o 
   2   1  17      510.25      422.60     13.21 o 
   3   1  17      466.84      567.82     15.13 o 
   4   1  17     7056.71     6934.40     76.24 o 
   5   1  17     1729.87     1679.51     30.27 o 
   6   1  17      716.12      767.60     26.96 o 
   7   1  17      270.06      274.38     23.56 o 
   8   1  17        0.66       40.32     15.32 o 
  -8   2  17      258.74      278.88     41.70 o 
  -7   2  17     1731.19     1773.96     55.26 o 
  -6   2  17      116.88      147.72     20.61 o 
  -5   2  17      683.45      671.15     22.33 o 
  -4   2  17       45.34       70.82     10.28 o 
  -3   2  17     6402.28     6126.39     62.34 o 
  -2   2  17       67.86      154.10      8.81 o 
  -1   2  17     8754.94     9012.56     85.46 o 
   0   2  17     9566.12    10123.10     87.54 o 
   1   2  17     3309.73     3321.27     40.11 o 
   2   2  17      749.51      677.69     22.39 o 
   3   2  17      138.97      204.78     11.19 o 
   4   2  17     4030.88     4082.67     55.70 o 
   5   2  17      293.40      337.54     21.65 o 
   6   2  17     1530.36     1476.00     40.24 o 
   7   2  17      250.75      325.09     25.84 o 
   8   2  17     1484.94     1455.61     53.99 o 
  -8   3  17       17.86       71.32     16.95 o 
  -7   3  17      586.62      733.09     50.45 o 
  -6   3  17      143.43      123.91     19.79 o 
  -5   3  17       19.81       76.12     13.61 o 
  -4   3  17      201.70      252.55     15.99 o 
  -3   3  17        0.25       21.54      6.29 o 
  -2   3  17     3854.14     3766.63     48.40 o 
  -1   3  17     3154.62     3154.50     39.82 o 
   0   3  17     4481.19     5135.86     57.28 o 
   1   3  17     2653.07     2289.89     35.37 o 
   2   3  17     2095.63     2056.42     28.53 o 
   3   3  17     1315.20     1177.12     24.61 o 
   4   3  17      864.65      784.55     22.82 o 
   5   3  17     2292.16     2337.56     44.92 o 
   6   3  17      529.85      597.39     32.54 o 
   7   3  17     1062.32     1131.27     49.17 o 
   8   3  17        0.67       48.26     19.05 o 
  -7   4  17      174.85      258.53     25.36 o 
  -6   4  17      197.48      276.18     21.67 o 
  -5   4  17      417.11      465.90     24.80 o 
  -4   4  17      204.21      212.67     16.94 o 
  -3   4  17      155.68      204.47     12.05 o 
  -2   4  17     1512.04     1459.96     26.45 o 
  -1   4  17       31.50       17.24      5.32 o 
   0   4  17      871.00      863.21     16.27 o 
   1   4  17     9259.19     9481.58     97.70 o 
   2   4  17     2994.20     2937.92     45.29 o 
   3   4  17     2982.33     2875.75     49.03 o 
   4   4  17     1163.05     1202.41     31.88 o 
   5   4  17      240.78      353.53     25.16 o 
   6   4  17     3613.91     3577.53     72.40 o 
   7   4  17       14.10        4.07     15.79 o 
  -7   5  17      939.79     1036.08     43.51 o 
  -6   5  17     2145.49     2042.64     48.07 o 
  -5   5  17       15.55       59.47     12.72 o 
  -4   5  17      614.22      702.92     28.57 o 
  -3   5  17       22.18       35.46     11.99 o 
  -2   5  17     2800.64     2866.88     39.76 o 
  -1   5  17      221.03      243.59     12.80 o 
   0   5  17     3190.49     3133.56     45.54 o 
   1   5  17       38.71      105.46     12.73 o 
   2   5  17     5531.35     5376.33     75.17 o 
   3   5  17     5195.16     4803.64    115.08 o 
   4   5  17     1010.91     1061.01     64.31 o 
   5   5  17     1756.56     1562.66     56.96 o 
   6   5  17       94.22      125.76     19.72 o 
   7   5  17     1832.57     1560.17     51.10 o 
  -6   6  17       79.12       52.23     15.68 o 
  -5   6  17     3828.31     3405.32     63.25 o 
  -4   6  17      478.74      601.38     30.16 o 
  -3   6  17     3361.41     3102.10     61.60 o 
  -2   6  17      165.51      266.42     19.36 o 
  -1   6  17    14224.10    14059.27    143.23 o 
   0   6  17       11.30      170.54     13.94 o 
   1   6  17     4031.79     3955.95     63.44 o 
   2   6  17      484.64      519.39     26.66 o 
   3   6  17     1493.94     1497.88     56.72 o 
   4   6  17       48.82      229.71     21.46 o 
   5   6  17        9.11       74.97     17.32 o 
   6   6  17      557.01      542.94     43.06 o 
  -5   7  17       30.44      125.69     26.49 o 
  -4   7  17     1496.53     1533.59     61.28 o 
  -3   7  17      171.20      161.60     22.69 o 
  -2   7  17     4657.90     4565.33     81.96 o 
  -1   7  17      673.39      691.69     30.71 o 
   0   7  17      354.69      379.43     23.86 o 
   1   7  17       75.49      158.29     17.11 o 
   2   7  17     1921.36     1798.70     43.70 o 
   3   7  17      271.58      359.03     24.98 o 
   4   7  17     1892.64     1649.49     55.64 o 
   5   7  17      504.67      563.43     41.42 o 
  -4   8  17      376.84      369.40     57.69 o 
  -3   8  17      456.87      685.43     52.70 o 
  -2   8  17      142.63      170.03     21.92 o 
  -1   8  17      119.11      168.33     31.57 o 
   0   8  17     2324.35     2276.24     65.87 o 
   1   8  17       42.26       84.29     18.11 o 
   2   8  17      492.04      529.94     34.42 o 
   3   8  17     1392.47     1354.96     87.49 o 
   4   8  17      876.35      926.56     53.00 o 
  -2   9  17       10.40       33.70     24.92 o 
  -1   9  17       55.04      108.27     25.02 o 
   0   9  17     1296.27     1380.35     55.21 o 
   1   9  17      343.76      360.62     51.67 o 
   2   9  17      196.03      258.65     31.29 o 
  -8   0  18       14.21       10.15     24.07 o 
  -6   0  18     6805.76     6724.95    127.54 o 
  -4   0  18     3010.70     3074.24     55.23 o 
  -2   0  18     7240.97     7060.40     94.06 o 
   0   0  18      131.13      259.41     26.49 o 
   2   0  18    16382.42    16257.51    192.90 o 
   4   0  18     4609.87     4705.12     75.76 o 
   6   0  18     8283.43     7733.05    139.80 o 
   8   0  18      830.82      837.79    103.78 o 
  -8   1  18       73.05      128.26     20.31 o 
  -7   1  18     1030.07     1020.45     39.08 o 
  -6   1  18      521.29      552.11     26.52 o 
  -5   1  18    10624.71    10550.61    110.22 o 
  -4   1  18     3880.32     3948.19     46.63 o 
  -3   1  18     3304.49     3177.98     38.74 o 
  -2   1  18       41.71       52.51      6.54 o 
  -1   1  18    13928.34    13221.08    191.36 o 
   0   1  18     6851.39     7182.55     70.66 o 
   1   1  18     4571.43     4473.10     71.99 o 
   2   1  18     6371.12     6969.01     75.91 o 
   3   1  18    13426.60    13718.51    120.49 o 
   4   1  18      246.43      286.63     15.57 o 
   5   1  18     3588.80     3731.15     49.05 o 
   6   1  18        0.80       20.81     10.14 o 
   7   1  18     3039.11     2877.99     68.19 o 
   8   1  18      735.64      773.56     40.01 o 
  -8   2  18      829.40      879.90     49.06 o 
  -7   2  18     2986.88     2965.87     66.04 o 
  -6   2  18      550.04      573.95     31.31 o 
  -5   2  18       16.70       22.72      8.31 o 
  -4   2  18     7016.21     6946.55     77.67 o 
  -3   2  18     1253.56     1240.17     27.73 o 
  -2   2  18     1000.41      900.76     17.19 o 
  -1   2  18      256.43      264.15     16.81 o 
   0   2  18    10262.67    10468.95     90.51 o 
   1   2  18      213.57      258.79     10.91 o 
   2   2  18       15.40       47.26      5.61 o 
   3   2  18     5597.42     5649.55     62.86 o 
   4   2  18     2280.58     2287.51     37.19 o 
   5   2  18       25.96       10.90      6.79 o 
   6   2  18        8.94       19.49     10.46 o 
   7   2  18      830.39      840.29     41.04 o 
   8   2  18      305.08      399.88     35.50 o 
  -8   3  18     2395.87     2233.17     88.69 o 
  -7   3  18      618.03      742.77     51.87 o 
  -6   3  18      526.63      621.54     36.10 o 
  -5   3  18      965.75      951.88     30.80 o 
  -4   3  18      910.82      810.21     29.40 o 
  -3   3  18      611.05      693.36     17.35 o 
  -2   3  18      629.85      621.73     15.98 o 
  -1   3  18      433.20      544.99     15.92 o 
   0   3  18      297.09      334.47     13.00 o 
   1   3  18      708.89      818.27     19.34 o 
   2   3  18      197.89      172.60     10.38 o 
   3   3  18        2.61       -1.48      4.65 o 
   4   3  18      852.43      810.42     22.08 o 
   5   3  18       12.26       17.72      9.56 o 
   6   3  18     1124.78     1027.22     35.83 o 
   7   3  18       92.47      118.30     22.30 o 
   8   3  18     1154.53     1113.70     57.24 o 
  -7   4  18     1318.48     1369.95     44.58 o 
  -6   4  18     3154.71     2803.50     55.22 o 
  -5   4  18     3819.14     3645.29     61.11 o 
  -4   4  18       22.36       39.33     10.84 o 
  -3   4  18      466.48      518.16     20.66 o 
  -2   4  18     2051.11     2018.67     32.07 o 
  -1   4  18     2022.48     1936.25     28.26 o 
   0   4  18     1074.30     1195.71     24.05 o 
   1   4  18     2829.16     2898.58     41.34 o 
   2   4  18     5243.65     5147.19     62.38 o 
   3   4  18      209.42      272.49     18.06 o 
   4   4  18     1028.88     1045.71     29.96 o 
   5   4  18      830.83      850.15     44.69 o 
   6   4  18      935.34     1037.26     41.07 o 
   7   4  18      204.11      203.71     26.93 o 
  -7   5  18      921.09     1149.22     46.37 o 
  -6   5  18      832.79      834.60     36.38 o 
  -5   5  18      824.51      842.11     33.19 o 
  -4   5  18       24.54       40.79     11.71 o 
  -3   5  18     2930.38     2701.05     46.22 o 
  -2   5  18     1132.31     1130.54     23.61 o 
  -1   5  18     1675.60     1658.11     31.45 o 
   0   5  18     1162.13     1192.61     28.01 o 
   1   5  18     8300.74     8173.52    144.56 o 
   2   5  18        3.72       92.70     13.27 o 
   3   5  18     3211.13     3107.00     54.75 o 
   4   5  18      100.16      129.47     16.67 o 
   5   5  18     1616.66     1554.39     45.44 o 
   6   5  18      600.84      697.28     38.30 o 
   7   5  18     1149.41     1067.74     48.03 o 
  -6   6  18       51.04       69.88     17.74 o 
  -5   6  18        1.66       82.92     15.10 o 
  -4   6  18     4345.40     4018.36     84.65 o 
  -3   6  18        2.98      105.85     15.90 o 
  -2   6  18     7136.01     6636.73     89.55 o 
  -1   6  18     1383.98     1509.99     35.82 o 
   0   6  18    12404.78    12011.94    126.49 o 
   1   6  18      667.30      682.42     28.12 o 
   2   6  18     3170.73     3257.91     85.45 o 
   3   6  18      514.77      574.24     28.74 o 
   4   6  18     5805.12     5606.22    108.32 o 
   5   6  18     2089.73     2034.06     54.99 o 
   6   6  18     1297.49     1241.34     54.73 o 
  -5   7  18     1356.68     1245.37     60.94 o 
  -4   7  18      476.93      547.91     50.61 o 
  -3   7  18      218.32      329.11     30.41 o 
  -2   7  18       64.48      236.91     21.88 o 
  -1   7  18     3535.51     3218.57     72.17 o 
   0   7  18      864.55      923.30     38.69 o 
   1   7  18     5398.90     5339.09     91.11 o 
   2   7  18        0.05       84.12     16.79 o 
   3   7  18     3841.94     3583.83     66.40 o 
   4   7  18      202.86      314.52     30.66 o 
   5   7  18      685.53      726.25     53.76 o 
  -4   8  18      621.37      655.77     53.37 o 
  -3   8  18      504.10      412.40     35.29 o 
  -2   8  18      756.89      860.39     42.27 o 
  -1   8  18      340.06      455.72     35.91 o 
   0   8  18     3754.20     3363.43     82.02 o 
   1   8  18      184.27      185.20     22.55 o 
   2   8  18     1212.42     1192.86     44.15 o 
   3   8  18        0.66      170.64     25.42 o 
   4   8  18     1137.93     1171.06     59.55 o 
  -2   9  18      443.56      461.18     46.89 o 
  -1   9  18      771.90      784.59     49.52 o 
   0   9  18      350.99      380.57     36.05 o 
   1   9  18        5.85       35.04     20.42 o 
  -7   0  19      207.58      190.59     31.99 o 
  -5   0  19     1052.58     1019.42     39.27 o 
  -3   0  19     1350.37     1327.21     39.61 o 
  -1   0  19    25621.18    25641.20    290.89 o 
   1   0  19    11791.22    11616.63    160.97 o 
   3   0  19     9490.32     9727.58    127.60 o 
   5   0  19     2676.29     2721.43     56.54 o 
   7   0  19     4477.72     4575.26    238.51 o 
  -8   1  19      349.01      381.01     31.62 o 
  -7   1  19       77.30      101.18     17.61 o 
  -6   1  19       18.21       16.97     10.16 o 
  -5   1  19     2317.73     2364.75     39.45 o 
  -4   1  19     3185.35     3171.59     40.47 o 
  -3   1  19      935.71     1028.08     19.66 o 
  -2   1  19     7453.24     7251.62     68.72 o 
  -1   1  19     3071.77     3135.90     49.67 o 
   0   1  19    13344.90    13049.73    182.07 o 
   1   1  19       11.35       53.04      9.52 o 
   2   1  19     5752.75     5515.25    108.95 o 
   3   1  19     2028.15     2211.29     30.86 o 
   4   1  19     9324.49     9428.44    105.06 o 
   5   1  19     5489.36     4944.63     59.56 o 
   6   1  19     4854.43     4611.15     64.20 o 
   7   1  19      522.61      509.59     33.85 o 
   8   1  19     2422.56     2389.19     66.82 o 
  -8   2  19     1073.74     1107.06     47.06 o 
  -7   2  19       16.04       83.83     17.04 o 
  -6   2  19     2167.76     2117.24     50.00 o 
  -5   2  19     2614.73     2700.77     47.13 o 
  -4   2  19     3022.67     2902.21     42.65 o 
  -3   2  19     1058.00     1055.96     22.34 o 
  -2   2  19     2571.48     2546.22     32.13 o 
  -1   2  19      160.86      137.36      9.02 o 
   0   2  19      604.90      575.18     20.78 o 
   1   2  19      293.96      542.96     21.41 o 
   2   2  19     1342.41     1540.68     26.36 o 
   3   2  19     1629.19     1710.30     28.22 o 
   4   2  19      334.03      318.32     14.90 o 
   5   2  19     1161.73     1307.07     31.39 o 
   6   2  19       35.23       50.49     12.29 o 
   7   2  19     1807.05     1608.39     45.93 o 
   8   2  19      205.42      217.07     28.35 o 
  -8   3  19       62.17      162.36     22.48 o 
  -7   3  19     1500.95     1497.19     59.49 o 
  -6   3  19     2767.95     2647.83     63.93 o 
  -5   3  19     8320.59     8176.47    111.47 o 
  -4   3  19      257.30      253.82     15.09 o 
  -3   3  19     5526.99     5233.30     57.44 o 
  -2   3  19     3049.12     2857.42     51.03 o 
  -1   3  19     4167.56     4116.52     44.77 o 
   0   3  19      940.78      976.96     19.62 o 
   1   3  19     2387.87     2319.35     33.88 o 
   2   3  19     6652.73     6715.26     73.79 o 
   3   3  19      377.32      433.11     19.77 o 
   4   3  19     2770.04     2537.42     73.37 o 
   5   3  19       81.39       91.55     15.12 o 
   6   3  19       32.30       74.07     15.32 o 
   7   3  19      168.32      219.93     29.84 o 
   8   3  19       31.62       53.17     34.37 o 
  -7   4  19      138.62      209.20     23.50 o 
  -6   4  19     2615.01     2406.74     50.64 o 
  -5   4  19        0.72       77.20     13.24 o 
  -4   4  19     3649.91     3419.63     60.50 o 
  -3   4  19      762.90      712.46     20.10 o 
  -2   4  19     2589.86     2442.31     38.57 o 
  -1   4  19        9.14       34.11      5.98 o 
   0   4  19      404.29      371.79     16.43 o 
   1   4  19     4726.61     4773.86     58.29 o 
   2   4  19     6073.58     6255.58     72.39 o 
   3   4  19     1007.47     1104.44     41.70 o 
   4   4  19     1004.37      951.25     28.75 o 
   5   4  19     1577.58     1520.27     42.80 o 
   6   4  19        1.51       30.47     14.49 o 
   7   4  19      101.08      118.86     23.75 o 
  -7   5  19     3327.11     3276.71     89.55 o 
  -6   5  19      220.38      212.56     20.34 o 
  -5   5  19        0.61       11.48     11.32 o 
  -4   5  19       66.34       96.59     13.91 o 
  -3   5  19     4605.71     4264.72     72.53 o 
  -2   5  19      824.43      869.96     20.92 o 
  -1   5  19        0.60       12.00      7.19 o 
   0   5  19      168.33      239.50     15.92 o 
   1   5  19     2145.23     2124.99     36.68 o 
   2   5  19     5510.07     5482.29     76.84 o 
   3   5  19       41.68       94.47     13.62 o 
   4   5  19     3039.50     2966.32     60.22 o 
   5   5  19       57.03       57.40     17.31 o 
   6   5  19     2479.64     2384.89     60.65 o 
   7   5  19       33.71       63.17     18.56 o 
  -6   6  19      274.30      257.94     26.14 o 
  -5   6  19      680.17      685.60     36.56 o 
  -4   6  19      109.80      188.87     23.35 o 
  -3   6  19     4032.83     3650.91     68.39 o 
  -2   6  19       21.01      128.48     18.67 o 
  -1   6  19      210.19      253.10     18.55 o 
   0   6  19        1.97      149.38     13.34 o 
   1   6  19     1793.78     1796.53     40.22 o 
   2   6  19      633.49      712.97     31.43 o 
   3   6  19     5850.67     5706.25     85.02 o 
   4   6  19       13.35      145.65     18.84 o 
   5   6  19     1468.25     1528.52     47.65 o 
   6   6  19      189.11      220.21     25.13 o 
  -5   7  19        2.81       27.55     14.45 o 
  -4   7  19       34.94       48.58     19.31 o 
  -3   7  19       88.65      127.25     21.58 o 
  -2   7  19     3272.61     3082.02     65.09 o 
  -1   7  19       14.52       90.32     15.90 o 
   0   7  19     1682.09     1789.79     49.58 o 
   1   7  19       89.49      259.70     29.62 o 
   2   7  19     4272.47     3983.99     84.39 o 
   3   7  19       43.56      120.53     18.38 o 
   4   7  19     1729.47     1520.77     91.09 o 
   5   7  19      277.94      398.02    120.14 o 
  -4   8  19      401.03      392.21     40.59 o 
  -3   8  19        6.49       17.42     17.69 o 
  -2   8  19     2014.31     2006.03     54.71 o 
  -1   8  19     4434.87     4066.02     91.95 o 
   0   8  19       10.07      109.40     22.56 o 
   1   8  19      904.35     1075.57     43.98 o 
   2   8  19       44.72      104.21     19.72 o 
   3   8  19     2552.26     2465.86     71.84 o 
   4   8  19      131.83      217.80     45.69 o 
  -1   9  19      836.63      877.39     54.60 o 
   0   9  19     1352.93     1295.64     57.22 o 
   1   9  19     1255.45     1133.36     58.81 o 
  -8   0  20     1078.59     1085.15     76.61 o 
  -6   0  20      120.47       84.03     20.89 o 
  -4   0  20     1207.69     1123.66     31.05 o 
  -2   0  20        3.96        5.20      6.77 o 
   0   0  20      299.36      357.38     14.98 o 
   2   0  20     4963.36     4673.82     81.15 o 
   4   0  20     8663.95     8767.48    121.97 o 
   6   0  20    14316.56    13466.91    212.82 o 
   8   0  20     1188.72     1146.82    175.76 o 
  -8   1  20      337.36      352.29     44.47 o 
  -7   1  20      189.03      169.01     20.71 o 
  -6   1  20      732.32      811.77     30.34 o 
  -5   1  20       35.02      122.89     11.85 o 
  -4   1  20        1.13        1.92      6.03 o 
  -3   1  20      564.69      464.80     14.45 o 
  -2   1  20     1236.44     1379.62     21.80 o 
  -1   1  20      932.63      858.21     17.73 o 
   0   1  20       60.64       83.52     20.97 o 
   1   1  20      139.42      229.39      8.98 o 
   2   1  20     2259.49     2288.25     37.42 o 
   3   1  20     3058.11     3077.40     38.51 o 
   4   1  20     1343.26     1436.48     27.84 o 
   5   1  20     7180.76     7257.86     78.68 o 
   6   1  20     1093.66      963.51     27.03 o 
   7   1  20     2895.17     2782.94     60.71 o 
   8   1  20       28.05       70.99     24.21 o 
  -8   2  20       10.35       22.18     15.71 o 
  -7   2  20     4049.91     3803.51     74.89 o 
  -6   2  20      502.13      604.57     32.00 o 
  -5   2  20     1397.81     1452.62     33.55 o 
  -4   2  20      404.76      404.37     17.98 o 
  -3   2  20    10383.30    10196.30    102.01 o 
  -2   2  20      534.13      654.23     17.52 o 
  -1   2  20     2913.37     2699.86     33.29 o 
   0   2  20     2046.02     2268.78     30.70 o 
   1   2  20    16185.40    16079.73    135.14 o 
   2   2  20      196.03      200.58     11.36 o 
   3   2  20      463.96      528.48     15.60 o 
   4   2  20      398.78      491.86     18.05 o 
   5   2  20     1858.46     1919.51     47.12 o 
   6   2  20     1878.36     1821.88     44.81 o 
   7   2  20      111.56      124.52     18.98 o 
   8   2  20     1251.51     1291.92     51.47 o 
  -8   3  20     3424.99     3304.04     83.42 o 
  -7   3  20        1.41       26.07     13.08 o 
  -6   3  20     2863.88     2616.83    137.99 o 
  -5   3  20       10.77      118.58     13.65 o 
  -4   3  20     8971.10     8456.42     92.48 o 
  -3   3  20       76.56      137.84     10.46 o 
  -2   3  20     6884.90     6630.20    118.30 o 
  -1   3  20       45.48      108.31      7.68 o 
   0   3  20     4383.47     4238.76     50.27 o 
   1   3  20      284.56      330.93     15.01 o 
   2   3  20     2114.84     2117.06     33.43 o 
   3   3  20        0.15       26.23      7.03 o 
   4   3  20      989.82     1042.90     31.20 o 
   5   3  20        0.56        5.45     10.40 o 
   6   3  20     1237.06     1109.58     38.21 o 
   7   3  20        2.23       33.92     16.80 o 
  -7   4  20     1443.61     1436.21     46.03 o 
  -6   4  20      331.11      363.83     24.14 o 
  -5   4  20     4346.38     4312.75     74.36 o 
  -4   4  20      260.09      279.13     28.47 o 
  -3   4  20     4293.80     4293.39     58.45 o 
  -2   4  20      374.33      411.19     15.68 o 
  -1   4  20     8271.81     8206.62     84.66 o 
   0   4  20     1109.11     1157.90     25.69 o 
   1   4  20     2105.30     2022.17     35.81 o 
   2   4  20      148.53      163.54     11.85 o 
   3   4  20     6527.40     6269.52     83.43 o 
   4   4  20        0.44        5.50     10.60 o 
   5   4  20      127.84      150.55     18.54 o 
   6   4  20      413.85      459.89     31.31 o 
   7   4  20      722.95      700.42     39.36 o 
  -7   5  20      448.38      579.21     47.05 o 
  -6   5  20      874.52      880.12     36.03 o 
  -5   5  20      357.83      329.77     30.71 o 
  -4   5  20     1708.38     1715.57     67.89 o 
  -3   5  20       65.52      143.08     14.03 o 
  -2   5  20     7522.37     7327.06     77.10 o 
  -1   5  20      747.70      757.29     23.08 o 
   0   5  20     2736.15     2504.94     67.21 o 
   1   5  20     2460.85     2408.52     39.72 o 
   2   5  20      712.09      734.76     28.99 o 
   3   5  20     1940.89     1856.48     41.02 o 
   4   5  20      207.83      243.62     21.33 o 
   5   5  20        4.04       29.33     15.59 o 
   6   5  20      155.38      229.28     24.22 o 
   7   5  20      155.46      133.24     22.23 o 
  -6   6  20      341.27      351.75     29.06 o 
  -5   6  20       31.87       70.68     16.63 o 
  -4   6  20      226.02      216.80     25.35 o 
  -3   6  20       28.42       80.07     17.18 o 
  -2   6  20      266.87      305.28     24.37 o 
  -1   6  20     1513.89     1376.95     36.01 o 
   0   6  20     3548.22     3385.13     63.38 o 
   1   6  20       50.38       74.80     12.71 o 
   2   6  20      390.44      522.12     27.17 o 
   3   6  20      625.53      689.21     39.35 o 
   4   6  20     3526.46     3462.13     71.71 o 
   5   6  20       27.44       63.79     16.60 o 
   6   6  20      931.37      951.10     47.18 o 
  -5   7  20        4.72       -0.57     13.46 o 
  -4   7  20      698.67      710.18     50.75 o 
  -3   7  20       17.27       39.66     16.78 o 
  -2   7  20     4967.15     4846.03    112.39 o 
  -1   7  20     2409.33     2251.71     74.93 o 
   0   7  20      275.29      305.83     25.11 o 
   1   7  20     1721.21     1859.53     56.66 o 
   2   7  20       55.98      138.98     19.11 o 
   3   7  20     1342.42     1339.20     49.65 o 
   4   7  20      316.64      326.75     37.84 o 
   5   7  20     1015.25      949.21     61.52 o 
  -4   8  20        2.03       25.68     19.18 o 
  -3   8  20       44.59       60.01     20.09 o 
  -2   8  20     1474.07     1454.35     51.41 o 
  -1   8  20      290.01      433.79     35.65 o 
   0   8  20     1117.56     1114.33     50.41 o 
   1   8  20      159.98      212.17     24.49 o 
   2   8  20      633.22      658.63     38.57 o 
   3   8  20     3568.70     3444.34     87.10 o 
   4   8  20      843.40      780.63     49.89 o 
  -1   9  20      129.86      227.55     30.44 o 
   0   9  20      406.45      581.94     58.12 o 
   1   9  20       64.34      188.85     28.52 o 
  -7   0  21      739.87      803.21     49.40 o 
  -5   0  21      260.55      285.66     26.18 o 
  -3   0  21     1800.53     1893.00     39.80 o 
  -1   0  21     3371.93     3352.90     65.82 o 
   1   0  21     1886.56     1955.40     41.59 o 
   3   0  21      511.13      619.28     22.10 o 
   5   0  21      958.99      938.44     32.39 o 
   7   0  21      933.69      931.85     78.95 o 
  -8   1  21      646.19      689.69     39.32 o 
  -7   1  21        1.48        7.37     13.19 o 
  -6   1  21       55.33       94.57     14.24 o 
  -5   1  21    12045.44    11871.03    122.23 o 
  -4   1  21       62.04       67.41      8.36 o 
  -3   1  21        0.47        8.27      5.32 o 
  -2   1  21     5746.26     5992.98     59.86 o 
  -1   1  21     2480.14     1901.91     37.28 o 
   0   1  21     1011.04     1382.04     28.95 o 
   1   1  21      297.38      347.99     10.70 o 
   2   1  21      123.87      167.67     12.11 o 
   3   1  21     8089.81     8053.68     78.32 o 
   4   1  21     1173.96     1094.76     27.33 o 
   5   1  21      629.03      667.63     22.14 o 
   6   1  21      359.14      327.37     19.56 o 
   7   1  21       85.81      142.14     18.63 o 
   8   1  21     2394.15     2424.86     77.71 o 
  -8   2  21      145.15      205.93     24.54 o 
  -7   2  21      692.04      767.52     38.64 o 
  -6   2  21     1822.64     1817.52     46.44 o 
  -5   2  21       33.32       28.07      9.26 o 
  -4   2  21     3330.63     3027.18     50.11 o 
  -3   2  21     1960.36     2108.32     33.41 o 
  -2   2  21     7682.18     7370.51     71.25 o 
  -1   2  21     2902.94     2962.98     41.43 o 
   0   2  21    12466.93    12427.68    116.27 o 
   1   2  21      800.70     1145.15     37.68 o 
   2   2  21     1955.13     1747.57     25.32 o 
   3   2  21     1314.97     1373.71     23.83 o 
   4   2  21     7738.51     7597.95     83.17 o 
   5   2  21      334.96      443.26     28.42 o 
   6   2  21     3980.49     3982.12     83.53 o 
   7   2  21      453.97      442.75     66.87 o 
   8   2  21     1195.05     1196.39     53.60 o 
  -8   3  21      125.20      131.53     21.74 o 
  -7   3  21     1515.04     1393.58     44.69 o 
  -6   3  21       76.76      143.11     18.18 o 
  -5   3  21     4334.32     4398.91     67.04 o 
  -4   3  21     1581.52     1524.18     30.62 o 
  -3   3  21     6270.29     6046.43     64.62 o 
  -2   3  21      318.03      305.28     15.17 o 
  -1   3  21    11813.65    11628.28    103.85 o 
   0   3  21     1761.83     1649.94     26.81 o 
   1   3  21     7719.52     7304.09     77.87 o 
   2   3  21      436.14      509.39     17.43 o 
   3   3  21     6669.95     6574.61     80.37 o 
   4   3  21     1515.13     1412.47     36.65 o 
   5   3  21     2492.74     2467.99     60.02 o 
   6   3  21      842.09      883.09     40.12 o 
   7   3  21     1474.32     1453.43     61.89 o 
  -7   4  21        3.41       17.38     14.87 o 
  -6   4  21     1778.23     1706.77     48.22 o 
  -5   4  21     1331.71     1347.82     42.46 o 
  -4   4  21     4472.93     4099.59     75.60 o 
  -3   4  21     1553.14     1644.34     30.30 o 
  -2   4  21     7842.23     7764.80     82.90 o 
  -1   4  21       47.80      112.90      8.80 o 
   0   4  21     9243.42     9302.29    104.16 o 
   1   4  21       22.13       46.40      7.49 o 
   2   4  21     5908.57     5748.64     73.63 o 
   3   4  21     2614.36     2707.07     48.59 o 
   4   4  21      683.87      750.85     31.21 o 
   5   4  21        0.62        7.43     11.56 o 
   6   4  21     2359.02     2113.57     54.59 o 
   7   4  21       34.75      100.73     18.86 o 
  -7   5  21      974.02     1134.34     54.26 o 
  -6   5  21      744.94      762.98     39.49 o 
  -5   5  21       48.90       69.14     13.89 o 
  -4   5  21     2322.39     2203.15     45.18 o 
  -3   5  21     3363.62     3175.32     51.45 o 
  -2   5  21      241.66      280.55     16.16 o 
  -1   5  21      222.26      276.75     16.84 o 
   0   5  21      553.28      560.15     20.84 o 
   1   5  21     4333.22     4222.67     56.92 o 
   2   5  21       72.15       99.48     13.37 o 
   3   5  21      738.21      796.79     29.04 o 
   4   5  21      155.62      189.20     21.25 o 
   5   5  21     2578.24     2489.63     66.31 o 
   6   5  21     1912.01     1847.89     54.83 o 
  -6   6  21       81.53      175.01     22.91 o 
  -5   6  21     1018.32     1124.73     49.94 o 
  -4   6  21       67.89       79.45     19.10 o 
  -3   6  21      261.67      319.83     28.54 o 
  -2   6  21        0.67       73.71     20.02 o 
  -1   6  21        4.64       40.36     10.79 o 
   0   6  21       44.77       80.47     18.35 o 
   1   6  21      240.30      311.99     26.64 o 
   2   6  21     1132.33     1088.76     36.97 o 
   3   6  21     1154.69     1138.43     34.48 o 
   4   6  21      528.31      573.57     33.54 o 
   5   6  21      230.44      200.67     23.33 o 
   6   6  21      534.19      448.57     38.38 o 
  -5   7  21        4.02       40.48     18.88 o 
  -4   7  21     1868.72     1870.88     74.08 o 
  -3   7  21     1683.55     1567.11     53.66 o 
  -2   7  21      272.89      313.75     27.36 o 
  -1   7  21     1600.57     1507.63     43.67 o 
   0   7  21        1.41        6.85     12.45 o 
   1   7  21     1138.28     1053.48     38.23 o 
   2   7  21     1270.46     1231.06     55.37 o 
   3   7  21      338.94      400.38     33.51 o 
   4   7  21      187.48      186.91     31.69 o 
   5   7  21     1919.76     1698.68     73.87 o 
  -4   8  21      109.06      142.86     25.85 o 
  -3   8  21      142.74      164.33     26.13 o 
  -2   8  21     2505.94     2344.21     67.67 o 
  -1   8  21      150.76      162.63     33.68 o 
   0   8  21     2134.39     2001.53     62.69 o 
   1   8  21      691.92      680.27     39.05 o 
   2   8  21     1859.29     1847.08     54.59 o 
   3   8  21      453.06      535.44     40.63 o 
  -1   9  21     1806.75     1663.26     84.63 o 
   0   9  21      785.42      806.92     50.67 o 
   1   9  21     3865.53     3597.19    112.79 o 
  -8   0  22     2094.35     1997.10    154.74 o 
  -6   0  22      722.85      806.74     46.03 o 
  -4   0  22     9289.82     9089.00    125.62 o 
  -2   0  22       22.49       11.60      7.15 o 
   0   0  22    16335.69    16706.27    228.99 o 
   2   0  22       25.18       34.51      8.10 o 
   4   0  22      944.10     1058.60     48.40 o 
   6   0  22      983.50     1014.94     50.65 o 
   8   0  22      157.23      152.00     43.07 o 
  -8   1  22       29.01       54.33     17.61 o 
  -7   1  22     1335.90     1274.61     41.20 o 
  -6   1  22      106.07      132.58     18.73 o 
  -5   1  22     3624.63     3476.82     50.88 o 
  -4   1  22     1676.77     1556.89     27.06 o 
  -3   1  22     2521.36     2347.35     32.68 o 
  -2   1  22     5871.65     6370.55     63.21 o 
  -1   1  22     4198.27     3913.49     43.31 o 
   0   1  22    17455.49    18614.32    179.32 o 
   1   1  22     2147.31     2065.89     26.50 o 
   2   1  22     5226.74     5107.20     60.01 o 
   3   1  22      197.44      260.35     12.35 o 
   4   1  22      901.50      953.09     22.86 o 
   5   1  22      577.90      536.54     21.17 o 
   6   1  22      790.36      860.54     30.26 o 
   7   1  22        4.20       41.75     13.99 o 
   8   1  22      679.80      754.55     58.93 o 
  -8   2  22      718.97      736.11     40.91 o 
  -7   2  22       89.78      110.05     18.80 o 
  -6   2  22     1917.76     1870.12     47.50 o 
  -5   2  22      546.15      579.95     23.66 o 
  -4   2  22     2403.98     2404.57     45.65 o 
  -3   2  22    12824.05    12563.99    133.46 o 
  -2   2  22     4300.51     4113.32     50.58 o 
  -1   2  22     5833.18     6080.01     70.75 o 
   0   2  22     1077.79     1247.33     53.27 o 
   1   2  22     4868.21     4470.56     46.31 o 
   2   2  22     1163.05     1105.74     19.52 o 
   3   2  22     2398.69     2580.34     37.28 o 
   4   2  22      887.21      986.42     23.20 o 
   5   2  22     5762.18     5340.82     69.18 o 
   6   2  22      222.08      242.44     19.28 o 
   7   2  22     1293.22     1283.93     55.32 o 
   8   2  22      534.76      566.67     41.29 o 
  -8   3  22        0.36       29.86     17.47 o 
  -7   3  22      102.82      134.20     20.25 o 
  -6   3  22     1006.70      968.03     42.55 o 
  -5   3  22      189.26      201.21     16.99 o 
  -4   3  22      516.39      563.74     20.97 o 
  -3   3  22      881.42      950.91     20.60 o 
  -2   3  22     3898.33     3613.91     64.81 o 
  -1   3  22      557.54      634.99     17.03 o 
   0   3  22     4587.94     4444.94     52.51 o 
   1   3  22     2258.16     2421.58     55.95 o 
   2   3  22     8207.73     8007.76     85.95 o 
   3   3  22      853.55      937.80     24.18 o 
   4   3  22     2698.06     2729.55     54.04 o 
   5   3  22        1.71       31.59      9.83 o 
   6   3  22     4380.75     4218.87     78.71 o 
   7   3  22      226.50      166.84     23.20 o 
  -7   4  22        3.74       20.32     12.60 o 
  -6   4  22       20.49       17.09      9.55 o 
  -5   4  22     1065.84     1088.38     54.09 o 
  -4   4  22        1.53       32.45     10.30 o 
  -3   4  22      970.92      986.17     21.99 o 
  -2   4  22      404.80      378.61     16.96 o 
  -1   4  22     2916.00     2810.28     36.48 o 
   0   4  22     2571.45     2434.62     37.26 o 
   1   4  22     5275.32     5261.73     63.62 o 
   2   4  22      161.68      225.78     14.61 o 
   3   4  22     9856.06     9366.54    142.81 o 
   4   4  22     4548.11     4369.23     68.28 o 
   5   4  22     1319.73     1294.85     40.13 o 
   6   4  22      318.84      382.76     28.24 o 
   7   4  22     2954.34     2900.86     68.92 o 
  -7   5  22      124.11      165.50     25.66 o 
  -6   5  22      114.51      156.56     20.81 o 
  -5   5  22     1008.05      998.73     39.32 o 
  -4   5  22      597.98      715.46     33.92 o 
  -3   5  22      513.61      513.92     26.45 o 
  -2   5  22      482.02      485.85     25.41 o 
  -1   5  22     5177.93     5009.43     79.13 o 
   0   5  22        1.91       11.78      7.51 o 
   1   5  22     3483.99     3386.08     49.62 o 
   2   5  22     3073.36     3081.03     84.31 o 
   3   5  22       93.12      149.22     15.89 o 
   4   5  22      406.09      489.19     28.98 o 
   5   5  22       31.51      132.22     18.36 o 
   6   5  22     2877.20     2738.79     74.11 o 
  -6   6  22     3213.98     3079.14     95.94 o 
  -5   6  22      222.06      288.83     29.79 o 
  -4   6  22      801.18      844.27     66.68 o 
  -3   6  22      486.21      532.02     35.25 o 
  -2   6  22     4872.76     4595.96     79.97 o 
  -1   6  22     1337.00     1339.17     43.78 o 
   0   6  22      545.34      538.41     30.62 o 
   1   6  22      460.87      449.62     31.13 o 
   2   6  22     1017.14     1008.67     37.74 o 
   3   6  22     1158.25     1136.51     38.86 o 
   4   6  22      660.31      670.37     41.77 o 
   5   6  22       14.02       60.77     22.51 o 
   6   6  22      179.40      253.19     30.78 o 
  -5   7  22     2051.89     1881.59     72.69 o 
  -4   7  22      231.68      311.26     34.76 o 
  -3   7  22     1855.34     1723.41     56.02 o 
  -2   7  22       31.20       44.03     14.90 o 
  -1   7  22        2.81       55.76     14.86 o 
   0   7  22      686.94      738.37     37.29 o 
   1   7  22      746.10      782.80     38.97 o 
   2   7  22      112.73      150.24     27.55 o 
   3   7  22      476.09      440.36     37.44 o 
   4   7  22      197.30      177.18     42.44 o 
   5   7  22      280.69      340.02     60.00 o 
  -4   8  22      809.52      803.12     63.63 o 
  -3   8  22      456.51      426.09     36.70 o 
  -2   8  22      518.10      633.77     51.45 o 
  -1   8  22      372.23      407.32     35.15 o 
   0   8  22      598.30      705.31     44.73 o 
   1   8  22      503.69      580.37     36.97 o 
   2   8  22       92.08      140.33     22.32 o 
   3   8  22     2084.73     2031.22     66.09 o 
   0   9  22     1319.73     1519.03     66.07 o 
  -7   0  23     2685.87     2681.80     77.49 o 
  -5   0  23     3190.19     3203.06     75.29 o 
  -3   0  23     6478.44     6202.24     90.84 o 
  -1   0  23     8469.11     7300.35     97.18 o 
   1   0  23    13921.21    13756.41    190.43 o 
   3   0  23     7240.50     7279.61    103.09 o 
   5   0  23      305.56      272.77     22.07 o 
   7   0  23      243.64      247.47     47.95 o 
  -8   1  23      913.47      906.36     44.37 o 
  -7   1  23      469.98      527.88     32.23 o 
  -6   1  23     1735.01     1609.23     38.94 o 
  -5   1  23        2.15       34.39      9.22 o 
  -4   1  23      673.66      684.85     18.33 o 
  -3   1  23     1538.13     1614.16     26.31 o 
  -2   1  23    14005.40    13969.29    121.96 o 
  -1   1  23    10117.25    10168.60     95.35 o 
   0   1  23    22509.03    23068.41    218.81 o 
   1   1  23       59.58      119.30      7.28 o 
   2   1  23    12663.10    12030.51    157.10 o 
   3   1  23     2906.19     3115.63     39.78 o 
   4   1  23      300.68      366.16     17.39 o 
   5   1  23      324.41      397.36     19.70 o 
   6   1  23      631.77      740.56     31.18 o 
   7   1  23      954.84      986.75     38.89 o 
   8   1  23       87.14      164.10     37.89 o 
  -8   2  23      194.04      222.14     29.13 o 
  -7   2  23     1238.10     1169.57     40.26 o 
  -6   2  23     1393.26     1349.28     40.11 o 
  -5   2  23     2219.39     2087.01     38.42 o 
  -4   2  23      239.75      273.62     15.84 o 
  -3   2  23     2525.27     2466.54     38.19 o 
  -2   2  23     3139.31     3253.13     39.14 o 
  -1   2  23     4174.35     4108.99     54.14 o 
   0   2  23     7057.74     7011.31     73.06 o 
   1   2  23     3574.82     3422.56     38.18 o 
   2   2  23      582.46      576.01     14.13 o 
   3   2  23      262.42      357.32     15.39 o 
   4   2  23     4739.17     4737.44     60.28 o 
   5   2  23       71.96      167.94     14.03 o 
   6   2  23     2748.30     2646.52     58.19 o 
   7   2  23      135.77      165.58     24.26 o 
   8   2  23     1672.66     1665.24     67.64 o 
  -8   3  23      362.33      364.97     31.27 o 
  -7   3  23      960.29     1110.86     45.24 o 
  -6   3  23      502.17      521.30     34.87 o 
  -5   3  23      838.45      799.61     28.47 o 
  -4   3  23    12014.06    11485.13    118.65 o 
  -3   3  23      389.33      404.67     17.66 o 
  -2   3  23      459.39      487.51     29.00 o 
  -1   3  23      899.17      870.24     21.93 o 
   0   3  23     1290.34     1171.80     21.61 o 
   1   3  23     3206.06     3162.94     42.61 o 
   2   3  23     1332.47     1421.79     27.26 o 
   3   3  23     4241.30     4179.49     62.20 o 
   4   3  23       47.43       62.75     12.98 o 
   5   3  23     4665.33     4358.98    110.54 o 
   6   3  23      170.80      242.75     25.29 o 
   7   3  23     1318.99     1217.11     56.71 o 
  -7   4  23      629.32      749.80     65.19 o 
  -6   4  23       79.43       94.90     16.57 o 
  -5   4  23      642.93      686.76     29.11 o 
  -4   4  23      340.64      373.25     21.48 o 
  -3   4  23      121.93      129.85     10.97 o 
  -2   4  23      836.63      877.56     24.52 o 
  -1   4  23       21.90       35.44     10.16 o 
   0   4  23       20.94       65.05      8.52 o 
   1   4  23      154.51      224.15     13.41 o 
   2   4  23     5139.93     4949.82     62.30 o 
   3   4  23     2298.36     2384.32     54.67 o 
   4   4  23      118.16      188.62     16.97 o 
   5   4  23       41.79       72.85     17.55 o 
   6   4  23     3061.82     3003.38     79.46 o 
   7   4  23        0.10      119.42     27.26 o 
  -7   5  23       52.55       56.53     20.84 o 
  -6   5  23     2123.12     1942.83     53.40 o 
  -5   5  23     1457.04     1293.19     41.22 o 
  -4   5  23     3789.72     3551.47     67.64 o 
  -3   5  23      580.88      606.97     36.11 o 
  -2   5  23      810.82      763.84     48.97 o 
  -1   5  23       80.07       93.35     11.94 o 
   0   5  23        2.95        0.39      7.76 o 
   1   5  23     1833.52     1802.03     38.29 o 
   2   5  23      983.29      960.73     30.89 o 
   3   5  23       10.14       39.29     11.57 o 
   4   5  23     1455.36     1428.54     41.47 o 
   5   5  23     3206.04     3151.77     67.92 o 
   6   5  23       49.35      161.94     24.65 o 
  -6   6  23       25.41      167.01     31.32 o 
  -5   6  23     1271.82     1244.16     65.97 o 
  -4   6  23       94.08      139.13     22.10 o 
  -3   6  23     6981.93     6576.25    117.62 o 
  -2   6  23      739.86      826.46     34.59 o 
  -1   6  23       72.52       74.30     12.87 o 
   0   6  23      328.66      372.10     24.23 o 
   1   6  23     2904.87     2836.73     60.47 o 
   2   6  23       81.86      145.11     18.83 o 
   3   6  23     1975.21     1952.48     77.68 o 
   4   6  23      865.51      846.92     46.63 o 
   5   6  23     2343.35     2185.87     66.68 o 
   6   6  23     1013.39     1082.75     58.00 o 
  -5   7  23      405.29      429.68     42.95 o 
  -4   7  23     4447.86     4126.58    107.53 o 
  -3   7  23       72.92      187.49     27.67 o 
  -2   7  23      820.07      934.31     40.61 o 
  -1   7  23       36.45       98.87     17.11 o 
   0   7  23     3132.33     2928.04     64.04 o 
   1   7  23      750.66      762.37     38.51 o 
   2   7  23      590.42      615.26     40.12 o 
   3   7  23        2.83       51.80     16.08 o 
   4   7  23     1253.32     1293.37     61.74 o 
   5   7  23      110.76      140.42     23.75 o 
  -3   8  23      647.71      780.54     48.45 o 
  -2   8  23       65.55      171.21     25.34 o 
  -1   8  23     1026.84     1137.80     51.06 o 
   0   8  23      521.53      624.57     42.30 o 
   1   8  23      679.92      743.03     41.17 o 
   2   8  23      418.11      504.36     37.78 o 
   3   8  23      734.63      741.84     47.37 o 
  -8   0  24     3035.02     2994.85    149.48 o 
  -6   0  24     2151.42     2083.42     64.76 o 
  -4   0  24     7563.50     7435.46    108.48 o 
  -2   0  24     1989.40     1710.97     36.21 o 
   0   0  24    56733.05    58998.57    649.68 o 
   2   0  24     5452.59     5384.76     79.13 o 
   4   0  24    18160.52    17689.42    221.23 o 
   6   0  24      138.18      112.42     32.77 o 
   8   0  24      447.37      381.74     48.83 o 
  -8   1  24      293.80      297.80     27.76 o 
  -7   1  24      730.09      774.72     38.18 o 
  -6   1  24        3.71       48.48     12.44 o 
  -5   1  24     4075.37     3924.96     55.54 o 
  -4   1  24      122.88      160.14     11.18 o 
  -3   1  24     3654.06     3686.77     44.72 o 
  -2   1  24     1497.57     1853.13     35.37 o 
  -1   1  24     9542.04     9319.67     98.79 o 
   0   1  24     1131.48     1745.56     29.23 o 
   1   1  24     1211.38      980.80     17.23 o 
   2   1  24        1.73       60.17     11.26 o 
   3   1  24     7702.18     7659.67     82.02 o 
   4   1  24       45.71       53.20      8.62 o 
   5   1  24     8783.80     8527.05     96.71 o 
   6   1  24        3.58       35.95     11.32 o 
   7   1  24      939.13     1003.08     38.10 o 
   8   1  24      261.00      303.09     37.04 o 
  -8   2  24       95.92      119.39     21.86 o 
  -7   2  24      177.18      240.08     24.12 o 
  -6   2  24        7.39       71.97     15.14 o 
  -5   2  24     3537.20     3544.98     52.89 o 
  -4   2  24     1713.70     1710.83     32.53 o 
  -3   2  24       88.84      139.01     11.22 o 
  -2   2  24     2440.29     2505.50     33.11 o 
  -1   2  24     4530.62     4632.46     58.61 o 
   0   2  24      361.82      408.05     22.12 o 
   1   2  24     3607.50     3545.16     39.52 o 
   2   2  24     1351.46     1327.04     22.09 o 
   3   2  24       11.51       22.00      6.52 o 
   4   2  24      365.76      425.87     18.53 o 
   5   2  24     4372.74     4025.71     57.94 o 
   6   2  24     2484.57     2384.47     55.22 o 
   7   2  24       37.83       15.24     16.63 o 
  -7   3  24       16.28       95.27     18.80 o 
  -6   3  24     2858.70     2658.93     59.03 o 
  -5   3  24       98.47      113.58     16.45 o 
  -4   3  24     3693.74     3877.38     54.23 o 
  -3   3  24      723.12      713.62     18.81 o 
  -2   3  24      949.82      926.18     20.17 o 
  -1   3  24     1065.47     1220.95     20.25 o 
   0   3  24       30.21       39.87      5.92 o 
   1   3  24      102.19      140.59      9.87 o 
   2   3  24     2148.95     2063.42     34.02 o 
   3   3  24        1.83       36.20     10.11 o 
   4   3  24      460.06      555.34     31.01 o 
   5   3  24      278.87      308.43     26.69 o 
   6   3  24      465.50      463.39     47.28 o 
   7   3  24        0.33        8.03     13.08 o 
  -7   4  24     2283.07     2177.51     75.30 o 
  -6   4  24      487.20      538.64     32.23 o 
  -5   4  24      511.18      580.56     35.74 o 
  -4   4  24      875.02      876.05     27.03 o 
  -3   4  24     3007.34     2806.40     40.04 o 
  -2   4  24      438.13      486.83     16.28 o 
  -1   4  24       23.49       27.78      8.49 o 
   0   4  24     2674.12     2665.56     39.72 o 
   1   4  24      294.81      348.05     16.56 o 
   2   4  24     1449.12     1515.06     29.99 o 
   3   4  24      643.35      732.32     29.24 o 
   4   4  24     4097.43     3920.48     70.36 o 
   5   4  24      852.08      893.24     42.62 o 
   6   4  24      112.27      211.01     22.71 o 
   7   4  24     2390.06     2460.57     63.80 o 
  -7   5  24     1265.72     1238.07     56.52 o 
  -6   5  24       80.88      139.99     19.99 o 
  -5   5  24     1251.51     1123.50     39.64 o 
  -4   5  24        1.63       29.08     11.31 o 
  -3   5  24     3384.42     1456.28     95.15 o 
  -2   5  24       71.35       77.64     13.61 o 
  -1   5  24      628.11      707.11     27.67 o 
   0   5  24      241.40      280.81     22.66 o 
   1   5  24     3970.46     3917.18     67.03 o 
   2   5  24       37.89       39.10     14.24 o 
   3   5  24      558.88      645.08     33.53 o 
   4   5  24      719.61      740.58     36.95 o 
   5   5  24      901.26      889.05     41.85 o 
   6   5  24      556.33      594.90     49.40 o 
  -6   6  24     2376.77     2181.74     67.67 o 
  -5   6  24      193.06      181.03     25.61 o 
  -4   6  24      641.66      594.73     39.27 o 
  -3   6  24        9.10      137.12     20.55 o 
  -2   6  24     2354.12     2251.92     52.99 o 
  -1   6  24       41.20       44.15     14.85 o 
   0   6  24     3398.26     3281.82     62.89 o 
   1   6  24      688.57      890.17     42.69 o 
   2   6  24     3775.52     3660.25     72.23 o 
   3   6  24       20.88       88.26     17.37 o 
   4   6  24     1024.55     1108.28     47.18 o 
   5   6  24        5.91      168.52     25.04 o 
   6   6  24     3715.41     3608.93    143.86 o 
  -5   7  24     1465.94     1491.87     65.98 o 
  -4   7  24      279.40      389.50     39.89 o 
  -3   7  24     3658.08     3191.31     95.33 o 
  -2   7  24        5.26       32.67     14.46 o 
  -1   7  24     2568.48     2583.21     96.26 o 
   0   7  24      439.95      534.46     33.23 o 
   1   7  24     3456.33     3455.68     81.39 o 
   2   7  24      144.29      188.59     21.09 o 
   3   7  24     2228.14     2100.51     56.94 o 
   4   7  24       12.30      103.02     36.40 o 
   5   7  24     1685.94     1580.65     59.08 o 
  -3   8  24     1915.76     1779.05     61.49 o 
  -2   8  24     3908.25     3384.07     83.88 o 
  -1   8  24      152.58      178.26     26.79 o 
   0   8  24     3532.14     3385.31     84.80 o 
   1   8  24      467.86      515.13     34.71 o 
   2   8  24     1940.89     1816.58     55.00 o 
   3   8  24      355.77      378.11     54.58 o 
  -7   0  25       40.50       30.10     18.52 o 
  -5   0  25    14148.32    13441.86    208.89 o 
  -3   0  25      296.18      347.74     20.67 o 
  -1   0  25    13901.21    13639.83    167.28 o 
   1   0  25      954.79      778.20     26.56 o 
   3   0  25    16606.07    16814.65    244.08 o 
   5   0  25     1785.51     1822.77     67.90 o 
   7   0  25     3794.49     3483.77    147.82 o 
  -8   1  25       95.37      124.09     21.60 o 
  -7   1  25      771.65      833.44     40.49 o 
  -6   1  25     3953.05     3738.61     62.95 o 
  -5   1  25      893.06      904.27     27.99 o 
  -4   1  25     3010.88     3092.22     41.93 o 
  -3   1  25     4471.95     4222.19     49.46 o 
  -2   1  25     8814.72     8577.58     81.55 o 
  -1   1  25      729.17     1096.63     29.36 o 
   0   1  25     4614.53     4599.93     57.00 o 
   1   1  25        2.27       29.34      4.96 o 
   2   1  25    13604.31    13342.55    125.02 o 
   3   1  25      294.87      380.85     15.88 o 
   4   1  25     2553.20     2486.76     39.88 o 
   5   1  25     1301.51     1443.50     29.67 o 
   6   1  25     2851.01     2874.45     53.64 o 
   7   1  25      104.44      135.69     18.65 o 
   8   1  25     2087.25     2089.99     75.37 o 
  -8   2  25      659.93      683.55     40.48 o 
  -7   2  25       64.87       67.39     17.02 o 
  -6   2  25     3440.54     3290.85     65.39 o 
  -5   2  25       30.09       59.76     10.85 o 
  -4   2  25     2170.89     2119.96     36.81 o 
  -3   2  25     3518.58     3448.34     43.73 o 
  -2   2  25     5807.01     5426.64     57.32 o 
  -1   2  25     2996.18     3001.39     52.61 o 
   0   2  25     1412.00     1352.04     23.97 o 
   1   2  25     1382.33     1374.86     24.97 o 
   2   2  25        0.79       39.17      6.07 o 
   3   2  25       26.26       74.62      9.08 o 
   4   2  25      368.52      443.31     19.17 o 
   5   2  25      174.98      234.36     18.31 o 
   6   2  25      925.28      903.74     40.53 o 
   7   2  25      630.32      681.43     42.27 o 
  -7   3  25     1852.57     1822.14     51.57 o 
  -6   3  25     1295.00     1325.46     44.78 o 
  -5   3  25     3620.58     3554.70     66.36 o 
  -4   3  25       45.37      115.96     11.88 o 
  -3   3  25     3545.24     3398.05     44.09 o 
  -2   3  25     1017.33     1075.42     29.17 o 
  -1   3  25     4039.14     3857.05     46.19 o 
   0   3  25     1742.77     1675.74     33.36 o 
   1   3  25     1659.37     1653.85     28.45 o 
   2   3  25      196.25      248.56     13.96 o 
   3   3  25      919.51      894.23     38.97 o 
   4   3  25       60.18       38.40     13.38 o 
   5   3  25      624.14      551.67     34.51 o 
   6   3  25       13.09       20.46     12.18 o 
   7   3  25       32.97        6.15     11.83 o 
  -7   4  25      157.03      283.82     29.98 o 
  -6   4  25     1803.96     1708.28     48.16 o 
  -5   4  25        0.10       78.69     15.22 o 
  -4   4  25     3579.76     3403.47    115.42 o 
  -3   4  25      508.01      544.95     21.04 o 
  -2   4  25     2508.91     2502.72     39.87 o 
  -1   4  25      664.28      664.90     23.08 o 
   0   4  25     2802.63     2677.78     46.20 o 
   1   4  25       22.61       62.99      9.94 o 
   2   4  25        0.96       20.66      7.86 o 
   3   4  25     3058.56     2920.39     51.45 o 
   4   4  25       38.82       55.32     11.66 o 
   5   4  25      656.19      676.48     45.76 o 
   6   4  25       11.39        6.42     13.58 o 
   7   4  25     1216.40     1237.55     47.71 o 
  -6   5  25       46.18       52.60     17.03 o 
  -5   5  25     2267.52     2104.09     78.63 o 
  -4   5  25      409.63      452.00     35.37 o 
  -3   5  25      375.44      366.38     47.42 o 
  -2   5  25      714.02      662.98     37.26 o 
  -1   5  25     6185.19     5698.62     86.68 o 
   0   5  25     1388.86     1398.52     37.06 o 
   1   5  25      811.98      859.36     29.84 o 
   2   5  25      922.69      901.74     35.77 o 
   3   5  25      200.95      213.50     21.05 o 
   4   5  25     5943.34     5683.52    119.61 o 
   5   5  25      656.66      635.09     41.51 o 
   6   5  25     2669.90     2745.89     76.12 o 
  -6   6  25      113.40      213.95     28.56 o 
  -5   6  25       18.65       43.29     18.60 o 
  -4   6  25        4.22       20.75     14.71 o 
  -3   6  25     1866.75     1760.78     99.15 o 
  -2   6  25      752.16      870.53     37.26 o 
  -1   6  25     3201.53     3191.16     62.35 o 
   0   6  25       49.12       78.14     14.40 o 
   1   6  25     6745.18     6710.79    118.28 o 
   2   6  25      812.07      884.28     41.60 o 
   3   6  25     2120.40     1988.25     74.58 o 
   4   6  25      359.01      369.56     33.19 o 
   5   6  25     6116.04     5725.93    116.98 o 
  -5   7  25      328.10      363.17     43.07 o 
  -4   7  25     1264.83     1219.84     63.32 o 
  -3   7  25      235.05      303.92     30.17 o 
  -2   7  25        4.22        4.93     13.29 o 
  -1   7  25     1720.46     1614.36     46.39 o 
   0   7  25     5844.40     5603.59     96.42 o 
   1   7  25      489.54      551.82     38.07 o 
   2   7  25     2212.04     2067.90     55.61 o 
   3   7  25       30.88       89.18     18.51 o 
   4   7  25     3235.61     3167.55     95.35 o 
  -3   8  25      358.07      490.43     39.34 o 
  -2   8  25      598.81      792.25     47.17 o 
  -1   8  25       61.86      122.89     24.46 o 
   0   8  25      772.58      868.25     50.18 o 
   1   8  25      731.84      792.45     42.43 o 
   2   8  25        9.05       93.60     19.35 o 
   3   8  25     1492.00     1356.79     66.92 o 
  -8   0  26       55.38       63.05     29.54 o 
  -6   0  26     1586.22     1605.30     55.59 o 
  -4   0  26     3395.18     3277.58     85.06 o 
  -2   0  26      977.74     1156.24     29.60 o 
   0   0  26     1750.19     1613.30     59.52 o 
   2   0  26        4.18       40.49      8.82 o 
   4   0  26     4712.85     4608.83     78.47 o 
   6   0  26      999.23     1082.89     64.75 o 
   8   0  26     6011.01     6066.96    166.60 o 
  -8   1  26        7.22       40.12     17.08 o 
  -7   1  26      860.00      933.31     40.90 o 
  -6   1  26     2975.28     2853.93     53.94 o 
  -5   1  26       83.47      117.18     12.60 o 
  -4   1  26     2040.17     1979.68     32.35 o 
  -3   1  26     2722.65     2909.46     38.94 o 
  -2   1  26     2446.91     2379.88     33.44 o 
  -1   1  26     6518.25     6860.73     78.25 o 
   0   1  26     1863.31     2001.97     32.67 o 
   1   1  26     1828.52     1781.04     25.34 o 
   2   1  26     1332.05     1588.23     29.21 o 
   3   1  26     2589.63     2610.16     39.76 o 
   4   1  26      497.92      535.32     20.81 o 
   5   1  26     6322.32     6320.67     77.77 o 
   6   1  26       25.49       32.98     11.60 o 
   7   1  26     1886.67     1852.06     49.55 o 
  -8   2  26      712.98      798.17     43.24 o 
  -7   2  26      292.74      325.42     27.00 o 
  -6   2  26       71.52      102.37     16.53 o 
  -5   2  26     1780.33     1810.11     36.13 o 
  -4   2  26      920.74      919.27     23.94 o 
  -3   2  26     1139.40     1198.63     23.44 o 
  -2   2  26     1114.29     1099.23     20.70 o 
  -1   2  26    19226.62    18466.84    183.03 o 
   0   2  26        1.74       68.98      9.38 o 
   1   2  26     1230.93     1356.53     26.88 o 
   2   2  26     4721.34     4495.40     50.11 o 
   3   2  26     8844.39     8460.26     98.75 o 
   4   2  26      268.14      330.91     18.08 o 
   5   2  26       74.47       71.35     12.80 o 
   6   2  26     2411.62     2245.85     53.98 o 
   7   2  26     1858.67     1942.15     59.97 o 
  -7   3  26       61.36       91.71     21.25 o 
  -6   3  26     2423.22     2306.83     77.12 o 
  -5   3  26        3.45       72.56     14.27 o 
  -4   3  26     3257.61     3225.37     53.99 o 
  -3   3  26       85.24      109.47      9.90 o 
  -2   3  26    13632.42    13069.19    149.96 o 
  -1   3  26       18.76       95.56      9.11 o 
   0   3  26     6439.10     6123.08     77.96 o 
   1   3  26      503.58      684.72     22.13 o 
   2   3  26     3930.04     3835.09     51.30 o 
   3   3  26     1241.08     1225.19     27.15 o 
   4   3  26       98.51      130.67     15.72 o 
   5   3  26       93.99      103.37     19.26 o 
   6   3  26     1001.19      982.78     41.56 o 
   7   3  26      120.43       96.75     21.10 o 
  -7   4  26     2381.93     2345.87     68.90 o 
  -6   4  26       24.74       49.42     15.40 o 
  -5   4  26     3730.10     3558.17     69.15 o 
  -4   4  26      740.58      762.55     31.82 o 
  -3   4  26     7052.50     6701.21     79.85 o 
  -2   4  26     1561.17     1609.14     31.15 o 
  -1   4  26      261.24      257.43     17.30 o 
   0   4  26     1401.41     1449.11     34.96 o 
   1   4  26     5516.68     5242.04     72.98 o 
   2   4  26      320.38      359.84     20.33 o 
   3   4  26      535.72      585.62     26.57 o 
   4   4  26     2231.01     2247.54     50.55 o 
   5   4  26      551.39      520.40     34.90 o 
   6   4  26       77.13       75.60     19.73 o 
   7   4  26       76.19       94.26     19.97 o 
  -6   5  26      485.11      519.90     43.02 o 
  -5   5  26      223.15      255.74     43.08 o 
  -4   5  26     2471.55     2083.87    143.98 o 
  -3   5  26        1.34       16.86     12.81 o 
  -2   5  26      420.92      437.27     23.46 o 
  -1   5  26      304.37      453.74     23.43 o 
   0   5  26     2323.93     2172.74     43.52 o 
   1   5  26      271.06      270.27     21.11 o 
   2   5  26     1656.25     1639.01     54.58 o 
   3   5  26      842.82      907.67     41.43 o 
   4   5  26     1109.57     1341.07     57.25 o 
   5   5  26     1121.10     1063.83     50.37 o 
   6   5  26     1267.02     1390.77     55.58 o 
  -6   6  26       57.66       90.57     22.51 o 
  -5   6  26      179.92      218.52     27.64 o 
  -4   6  26        6.27        8.70     15.19 o 
  -3   6  26      204.66      283.84     28.37 o 
  -2   6  26     1474.73     1459.53     52.91 o 
  -1   6  26      825.13      792.55     41.38 o 
   0   6  26       42.34       41.60     15.32 o 
   1   6  26     1030.55     1159.21     70.08 o 
   2   6  26     2777.65     2748.97     76.14 o 
   3   6  26       84.89      116.99     18.60 o 
   4   6  26      968.32      968.92     56.78 o 
   5   6  26      330.71      499.84     40.61 o 
  -5   7  26        6.73       36.82     16.30 o 
  -4   7  26        2.61       39.77     16.95 o 
  -3   7  26       62.68       61.49     19.81 o 
  -2   7  26       62.24       49.50     15.58 o 
  -1   7  26       29.80       90.82     17.63 o 
   0   7  26        0.37      131.41     18.95 o 
   1   7  26      655.56      693.38     42.83 o 
   2   7  26      172.49      211.76     23.93 o 
   3   7  26     1647.82     1626.56     56.61 o 
   4   7  26       16.50       57.73     26.78 o 
  -3   8  26     2553.06     2537.93     74.52 o 
  -2   8  26       51.27       96.03     21.72 o 
  -1   8  26        0.66        5.22     17.05 o 
   0   8  26     1605.54     1609.80     58.22 o 
   1   8  26     1889.12     1829.91     54.87 o 
   2   8  26      876.32      875.30     45.78 o 
   3   8  26      383.75      389.01     47.13 o 
  -7   0  27     1977.23     2023.50     72.53 o 
  -5   0  27     1731.39     1699.05    109.61 o 
  -3   0  27     2519.64     2539.25     50.55 o 
  -1   0  27      184.52      178.59     13.55 o 
   1   0  27       59.04      100.56     12.32 o 
   3   0  27      107.77      139.18     14.98 o 
   5   0  27     1713.23     1773.83     55.58 o 
   7   0  27      726.36      859.01     85.17 o 
  -8   1  27     1830.78     1922.63     55.43 o 
  -7   1  27      676.16      656.97     36.23 o 
  -6   1  27      467.32      560.19     28.09 o 
  -5   1  27      394.32      402.11     20.43 o 
  -4   1  27      282.75      327.75     15.89 o 
  -3   1  27     5488.08     5397.99     59.76 o 
  -2   1  27      481.86      561.88     15.19 o 
  -1   1  27     5145.75     5491.42     66.45 o 
   0   1  27     1369.96     1374.43     39.12 o 
   1   1  27     5595.50     5388.78     55.55 o 
   2   1  27        0.68       42.58      9.57 o 
   3   1  27     1913.17     1943.44     30.73 o 
   4   1  27      918.96      852.05     22.79 o 
   5   1  27     1174.54     1318.53     30.39 o 
   6   1  27      897.79      899.08     31.78 o 
   7   1  27        0.30       51.96     17.33 o 
  -8   2  27      851.21      931.91     46.44 o 
  -7   2  27      856.26      925.47     42.92 o 
  -6   2  27     1086.84     1054.44     36.39 o 
  -5   2  27        5.08       48.49     10.62 o 
  -4   2  27     1552.73     1440.10     30.15 o 
  -3   2  27        4.36       19.82      6.85 o 
  -2   2  27    13205.31    12210.63    110.73 o 
  -1   2  27      755.07     1369.58     44.85 o 
   0   2  27     7397.12     7454.07     79.24 o 
   1   2  27      108.01      136.00      7.98 o 
   2   2  27     3007.00     2945.23     37.54 o 
   3   2  27     2846.13     3048.11     42.00 o 
   4   2  27      831.94      842.38     27.51 o 
   5   2  27      323.96      364.68     22.57 o 
   6   2  27     1969.74     1922.74     49.94 o 
   7   2  27      305.37      405.11     33.85 o 
  -7   3  27     1491.64     1341.68     50.62 o 
  -6   3  27       86.09      127.75     21.39 o 
  -5   3  27     1838.71     1841.98     41.19 o 
  -4   3  27      131.83      177.01     15.54 o 
  -3   3  27     3530.40     3351.52     48.74 o 
  -2   3  27      950.05     1052.51     27.86 o 
  -1   3  27     4017.31     3757.79     49.19 o 
   0   3  27     1434.82     1497.82     32.27 o 
   1   3  27     5403.20     5271.64     71.18 o 
   2   3  27       32.78      112.25     10.06 o 
   3   3  27     5543.14     5442.32     68.17 o 
   4   3  27      388.50      449.92     23.79 o 
   5   3  27     3456.82     3214.65     72.62 o 
   6   3  27      132.95      181.39     21.20 o 
   7   3  27      177.11      202.94     35.02 o 
  -7   4  27      252.89      343.12     32.98 o 
  -6   4  27      822.46      871.35     41.17 o 
  -5   4  27      460.02      552.13     33.02 o 
  -4   4  27     3532.00     3366.21     64.39 o 
  -3   4  27      477.57      539.22     21.14 o 
  -2   4  27      245.34      293.53     18.71 o 
  -1   4  27      634.60      586.16     25.16 o 
   0   4  27     3044.38     3009.81     50.68 o 
   1   4  27      150.13      282.75     17.76 o 
   2   4  27     4378.28     4146.33     63.36 o 
   3   4  27       29.58       42.61     14.90 o 
   4   4  27     6107.53     6071.87     86.72 o 
   5   4  27       88.45      166.40     19.87 o 
   6   4  27     2486.53     2364.14     98.33 o 
   7   4  27      560.33      569.35     41.93 o 
  -6   5  27     1043.69      987.04     76.10 o 
  -5   5  27     3435.58     3279.53    101.69 o 
  -4   5  27     1463.74     1459.46     49.37 o 
  -3   5  27      497.12      508.26     39.29 o 
  -2   5  27     1377.18     1291.68     33.59 o 
  -1   5  27    11056.00    10376.03    124.36 o 
   0   5  27       93.61       93.62     13.94 o 
   1   5  27       58.18       55.21     11.54 o 
   2   5  27      679.62      690.74     36.65 o 
   3   5  27     2911.87     2886.06     77.74 o 
   4   5  27      975.68      954.37     47.44 o 
   5   5  27      138.39      210.69     28.36 o 
   6   5  27      564.33      683.22     45.14 o 
  -6   6  27      288.67      317.55     45.78 o 
  -5   6  27     1421.64     1357.00     66.70 o 
  -4   6  27      150.60      166.43     24.55 o 
  -3   6  27      993.45      929.55     61.44 o 
  -2   6  27      722.97      829.19     39.06 o 
  -1   6  27      346.25      306.19     21.15 o 
   0   6  27      211.46      263.14     19.98 o 
   1   6  27       60.67      103.26     16.86 o 
   2   6  27      134.23      149.42     19.50 o 
   3   6  27      365.02      369.44     34.16 o 
   4   6  27      621.55      657.60     42.91 o 
   5   6  27     1190.42     1150.49     55.19 o 
  -4   7  27      467.79      477.30     43.96 o 
  -3   7  27      195.48      282.28     29.83 o 
  -2   7  27      719.62      776.12     39.71 o 
  -1   7  27        0.61       84.53     16.88 o 
   0   7  27     1423.81     1420.86     50.21 o 
   1   7  27        7.71        3.17     13.69 o 
   2   7  27        7.96       31.32     15.09 o 
   3   7  27       76.42      129.26     20.83 o 
   4   7  27      387.86      377.20     40.43 o 
  -3   8  27       76.80      195.07     27.90 o 
  -2   8  27       55.59       85.24     27.53 o 
  -1   8  27      167.28      151.87     25.64 o 
   0   8  27     1686.85     1749.78    103.01 o 
   1   8  27      194.93      298.56     29.17 o 
   2   8  27      772.61      828.28     50.03 o 
   3   8  27       17.99       39.83     19.92 o 
  -8   0  28      834.80     1064.36     77.63 o 
  -6   0  28     4983.30     5006.50    108.06 o 
  -4   0  28     2113.25     2052.07     47.31 o 
  -2   0  28    18821.27    18096.44    220.17 o 
   0   0  28       75.27       94.38     10.39 o 
   2   0  28    11317.33    10415.93    153.89 o 
   4   0  28      253.97      335.21     23.28 o 
   6   0  28     1396.01     1263.92     54.30 o 
  -8   1  28       33.65      126.50     20.96 o 
  -7   1  28     2487.92     2440.75     58.99 o 
  -6   1  28     2542.56     2511.99     50.71 o 
  -5   1  28      454.24      530.43     23.21 o 
  -4   1  28       41.79       77.96      9.62 o 
  -3   1  28     2073.16     2066.92     32.05 o 
  -2   1  28      185.79      171.45     10.23 o 
  -1   1  28     1425.50     1479.60     28.28 o 
   0   1  28        5.27        1.61      7.83 o 
   1   1  28     1166.49     1355.38     26.32 o 
   2   1  28      840.20      956.91     19.61 o 
   3   1  28     5153.28     5034.16     66.08 o 
   4   1  28     1065.10     1102.76     28.35 o 
   5   1  28      453.67      483.94     22.25 o 
   6   1  28      406.91      420.11     24.75 o 
   7   1  28       91.91       61.90     18.33 o 
  -7   2  28      139.86      191.79     25.22 o 
  -6   2  28      275.24      307.22     24.55 o 
  -5   2  28     3785.22     3609.35     54.69 o 
  -4   2  28     1698.24     1643.79     32.61 o 
  -3   2  28       92.79       92.27      9.39 o 
  -2   2  28      401.33      576.57     25.24 o 
  -1   2  28    21911.65    21635.65    212.23 o 
   0   2  28     3899.59     4203.71     56.11 o 
   1   2  28      283.73      320.65     11.84 o 
   2   2  28      259.78      322.11     12.71 o 
   3   2  28    13558.03    13132.66    141.34 o 
   4   2  28      707.30      654.11     24.08 o 
   5   2  28      480.63      580.34     28.12 o 
   6   2  28       13.32       87.53     16.49 o 
   7   2  28     2779.81     2595.98     95.55 o 
  -7   3  28       11.50       28.30     17.96 o 
  -6   3  28      777.95      758.84     42.37 o 
  -5   3  28       17.27       50.21     13.89 o 
  -4   3  28     3374.56     3138.24     55.98 o 
  -3   3  28       73.27      103.47     11.32 o 
  -2   3  28     2861.04     2561.10     87.36 o 
  -1   3  28     1713.40     1715.19     30.20 o 
   0   3  28     3728.74     3684.93     55.88 o 
   1   3  28      354.46      415.72     20.34 o 
   2   3  28     6241.93     5982.07     79.45 o 
   3   3  28      583.30      653.68     21.93 o 
   4   3  28     2180.45     2190.55     44.58 o 
   5   3  28       59.23      171.27     21.61 o 
   6   3  28     3061.68     3026.23     66.43 o 
   7   3  28      177.02      255.51     29.26 o 
  -7   4  28      291.20      269.10     36.59 o 
  -6   4  28     1889.90     1684.77     56.56 o 
  -5   4  28       12.82       44.88     15.00 o 
  -4   4  28        1.45       44.04     12.98 o 
  -3   4  28      557.28      680.01     25.35 o 
  -2   4  28     1792.76     1823.21     41.30 o 
  -1   4  28     1037.26     1077.13     28.95 o 
   0   4  28      261.82      280.65     18.28 o 
   1   4  28     8485.60     8207.93    101.90 o 
   2   4  28      394.80      452.91     22.71 o 
   3   4  28     2031.22     2113.43     49.54 o 
   4   4  28     1068.88     1081.03     57.00 o 
   5   4  28     4404.28     4154.85     98.66 o 
   6   4  28       21.66       71.02     45.89 o 
  -6   5  28      139.45      193.21     23.36 o 
  -5   5  28     2797.51     2743.11     72.21 o 
  -4   5  28       11.21       52.47     17.07 o 
  -3   5  28     3449.34     3252.49     84.19 o 
  -2   5  28     2314.40     2335.05     46.76 o 
  -1   5  28      347.18      509.50     28.14 o 
   0   5  28     1514.30     1549.81     36.99 o 
   1   5  28      534.88      572.29     27.16 o 
   2   5  28     1772.71     1772.36     46.05 o 
   3   5  28       38.04       94.42     27.33 o 
   4   5  28      781.93      876.41     46.31 o 
   5   5  28      206.19      226.38     27.52 o 
   6   5  28     1619.05     1568.91     57.94 o 
  -5   6  28      259.35      338.46     31.94 o 
  -4   6  28     2903.56     2511.57    185.96 o 
  -3   6  28       73.19       90.00     37.60 o 
  -2   6  28     1964.46     1986.65     56.21 o 
  -1   6  28       96.85      113.56     17.93 o 
   0   6  28     6140.87     5721.77     92.08 o 
   1   6  28      523.56      594.53     34.02 o 
   2   6  28      321.22      289.72     25.26 o 
   3   6  28      240.65      254.98     24.31 o 
   4   6  28        2.21       42.32     21.83 o 
   5   6  28      415.24      389.90     35.72 o 
  -4   7  28       15.89       45.87     21.34 o 
  -3   7  28     2656.55     2602.74     72.33 o 
  -2   7  28      673.85      709.07     38.08 o 
  -1   7  28     2550.29     2239.81     56.28 o 
   0   7  28     1573.27     1412.81     60.10 o 
   1   7  28      267.04      282.20     26.56 o 
   2   7  28       58.21      121.16     19.76 o 
   3   7  28       47.15       85.22     18.58 o 
   4   7  28      175.80      250.54     34.70 o 
  -3   8  28      720.96      848.05     51.35 o 
  -2   8  28      939.29      986.09     53.62 o 
  -1   8  28      187.30      151.01     26.84 o 
   0   8  28        3.62       49.84     33.91 o 
   1   8  28      935.74     1095.18     67.79 o 
   2   8  28      168.17      172.64     43.98 o 
  -7   0  29     6197.25     5724.84    124.90 o 
  -5   0  29     5832.67     5567.62    110.23 o 
  -3   0  29     7018.56     6548.17     98.30 o 
  -1   0  29     7505.01     7297.39    101.15 o 
   1   0  29    11228.17    10456.29    207.57 o 
   3   0  29    10324.44    10038.49    137.25 o 
   5   0  29     1784.04     1677.43     66.99 o 
   7   0  29        1.00        4.40     24.89 o 
  -8   1  29     1499.81     1498.30     49.31 o 
  -7   1  29      233.82      236.42     24.41 o 
  -6   1  29     1040.26     1145.94     34.17 o 
  -5   1  29        1.32       10.79      9.92 o 
  -4   1  29     4604.36     4420.33     54.73 o 
  -3   1  29      709.38      829.67     19.89 o 
  -2   1  29     2395.36     2237.68     31.73 o 
  -1   1  29       13.88      153.48     11.95 o 
   0   1  29    19282.78    18846.27    186.11 o 
   1   1  29     6859.77     6878.88     68.11 o 
   2   1  29     8625.55     8087.21     79.59 o 
   3   1  29     1015.32     1186.27     29.05 o 
   4   1  29      579.24      638.65     25.21 o 
   5   1  29       70.24      142.33     12.56 o 
   6   1  29       44.11       62.17     12.97 o 
   7   1  29        3.64       -7.71     14.68 o 
  -7   2  29      327.53      416.10     34.71 o 
  -6   2  29       64.17       80.91     16.55 o 
  -5   2  29     1553.24     1632.35     34.94 o 
  -4   2  29       41.87       67.07     10.42 o 
  -3   2  29     2342.64     2225.64     49.20 o 
  -2   2  29     3342.17     3313.73     46.69 o 
  -1   2  29     1192.28     1561.79     35.64 o 
   0   2  29        2.45      119.19     12.22 o 
   1   2  29     4339.31     3987.83     50.43 o 
   2   2  29     4822.59     4824.90     59.81 o 
   3   2  29      157.17      262.59     27.51 o 
   4   2  29        8.96       31.88      9.64 o 
   5   2  29      964.12      880.13     32.38 o 
   6   2  29     2040.94     1943.38     54.96 o 
   7   2  29      104.26      174.24     25.12 o 
  -7   3  29       47.76       65.83     27.46 o 
  -6   3  29       56.08       70.36     18.98 o 
  -5   3  29     1058.49      968.25     35.66 o 
  -4   3  29      200.48      215.96     17.14 o 
  -3   3  29       26.59       44.31      9.44 o 
  -2   3  29       39.50       50.41      8.39 o 
  -1   3  29     1392.96     1414.80     30.86 o 
   0   3  29        8.07       51.03      9.43 o 
   1   3  29     2777.44     2745.15     47.17 o 
   2   3  29     1022.57     1066.02     34.55 o 
   3   3  29     2944.16     2988.04     46.40 o 
   4   3  29     1210.98     1212.61     32.89 o 
   5   3  29     3337.10     3279.86     66.07 o 
   6   3  29      314.92      376.15     31.78 o 
   7   3  29     2595.05     2584.55     72.41 o 
  -7   4  29       13.86       15.40     18.06 o 
  -6   4  29      262.19      314.48     30.12 o 
  -5   4  29       83.47      118.27     17.76 o 
  -4   4  29        0.27       -6.42     12.94 o 
  -3   4  29     3623.63     3368.15     51.15 o 
  -2   4  29     4314.74     4178.02     64.35 o 
  -1   4  29      321.02      341.17     20.30 o 
   0   4  29      551.91      621.19     25.39 o 
   1   4  29      127.86      233.31     18.44 o 
   2   4  29     3307.94     3155.55     54.11 o 
   3   4  29      798.00      780.75     32.99 o 
   4   4  29     2154.07     1972.29     55.80 o 
   5   4  29     1564.07     1554.46     59.04 o 
   6   4  29     2509.68     2399.32     69.15 o 
  -6   5  29     1363.67     1222.52     53.81 o 
  -5   5  29      256.97      339.68     31.66 o 
  -4   5  29      157.15      188.55     24.34 o 
  -3   5  29      255.23      238.34     25.44 o 
  -2   5  29     1885.35     1859.74     41.50 o 
  -1   5  29      348.62      351.10     21.67 o 
   0   5  29     1913.63     1870.38     41.17 o 
   1   5  29       79.30       74.28     12.47 o 
   2   5  29     3105.10     2949.87     61.92 o 
   3   5  29     1436.75     1422.74     48.21 o 
   4   5  29        7.22       30.07     13.40 o 
   5   5  29     1736.80     1615.60     65.68 o 
   6   5  29     1013.76     1075.06     56.81 o 
  -5   6  29     1564.51     1530.69     64.45 o 
  -4   6  29       38.26      183.86     42.48 o 
  -3   6  29     1286.16      516.82     71.44 o 
  -2   6  29      659.97      638.36     38.46 o 
  -1   6  29     2846.26     2656.28     65.54 o 
   0   6  29       12.59      191.96     21.73 o 
   1   6  29     1090.57      984.87     53.91 o 
   2   6  29        0.41       13.95     14.09 o 
   3   6  29      365.79      374.58     32.02 o 
   4   6  29      194.49      241.80     28.18 o 
   5   6  29      501.29      511.08     64.63 o 
  -4   7  29     1756.78     1563.34     96.10 o 
  -3   7  29       11.94       98.04     23.86 o 
  -2   7  29     3959.50     3702.18     76.32 o 
  -1   7  29      128.75      226.55     31.91 o 
   0   7  29      848.55      911.70     49.14 o 
   1   7  29      532.85      557.12     35.27 o 
   2   7  29     3724.51     3491.15     76.16 o 
   3   7  29     1005.24      968.27     47.39 o 
   4   7  29      520.11      485.87     46.25 o 
  -2   8  29        2.64      170.40     31.84 o 
  -1   8  29      485.84      586.75     43.35 o 
   0   8  29      589.60      592.64     43.26 o 
   1   8  29      441.11      432.74     45.86 o 
   2   8  29      810.77      844.71     45.69 o 
  -8   0  30      198.39      242.48     42.54 o 
  -6   0  30     1589.16     1595.67     85.92 o 
  -4   0  30      504.72      566.75     28.45 o 
  -2   0  30    10817.39    10526.49    139.79 o 
   0   0  30     2238.42     2254.29     49.53 o 
   2   0  30    35189.20    33871.21    441.88 o 
   4   0  30     4096.03     3739.72     82.81 o 
   6   0  30     4112.25     3965.97    126.77 o 
  -7   1  30      541.67      495.95     32.39 o 
  -6   1  30     3231.35     2997.51     56.50 o 
  -5   1  30      486.00      485.60     24.71 o 
  -4   1  30      965.10     1023.41     23.79 o 
  -3   1  30     5670.90     5573.85     62.24 o 
  -2   1  30     1383.64     1357.04     23.92 o 
  -1   1  30    11004.09    10806.42    115.87 o 
   0   1  30      874.35     1357.83     27.55 o 
   1   1  30     3770.64     3579.15     41.97 o 
   2   1  30      916.24     1126.83     21.92 o 
   3   1  30     4749.60     4764.07     55.94 o 
   4   1  30      105.92      153.35     14.45 o 
   5   1  30     4236.22     4248.55     57.10 o 
   6   1  30       21.63       20.87     12.12 o 
   7   1  30      989.48      941.25     64.42 o 
  -7   2  30     2451.79     2395.40     89.20 o 
  -6   2  30       10.74       22.50     15.19 o 
  -5   2  30      363.13      433.42     24.20 o 
  -4   2  30     1463.99     1313.04     32.82 o 
  -3   2  30     1378.46     1329.98     28.92 o 
  -2   2  30     1073.16     1060.88     26.92 o 
  -1   2  30       14.79       72.24      9.64 o 
   0   2  30     6035.14     5759.32     66.51 o 
   1   2  30      256.67      384.88     21.18 o 
   2   2  30     1081.66     1159.27     24.97 o 
   3   2  30      403.48      453.59     21.43 o 
   4   2  30     2176.84     2090.05     51.14 o 
   5   2  30      745.38      791.03     38.26 o 
   6   2  30      144.45      219.20     22.31 o 
   7   2  30      812.91      844.68     47.77 o 
  -7   3  30      289.04      269.96     30.70 o 
  -6   3  30     1144.93     1099.83     45.23 o 
  -5   3  30        1.61       42.56     15.82 o 
  -4   3  30     2043.80     1989.05     55.84 o 
  -3   3  30     1843.72     1845.46     35.25 o 
  -2   3  30      157.06      142.08     13.13 o 
  -1   3  30        2.86       76.92     11.61 o 
   0   3  30      152.68      199.80     15.45 o 
   1   3  30       39.73       67.87     10.59 o 
   2   3  30      373.38      435.43     22.25 o 
   3   3  30     1677.19     1647.47     45.42 o 
   4   3  30      902.05      938.75     33.10 o 
   5   3  30     1432.90     1433.29     44.77 o 
   6   3  30      422.79      405.00     39.16 o 
   7   3  30       28.18      111.72     25.31 o 
  -7   4  30        1.26      -19.89     13.26 o 
  -6   4  30      887.18      847.05     46.46 o 
  -5   4  30     2151.89     2042.20     52.44 o 
  -4   4  30       23.15       38.28     13.68 o 
  -3   4  30      654.33      693.46     27.05 o 
  -2   4  30       91.81      140.52     14.14 o 
  -1   4  30      791.42      731.01     24.70 o 
   0   4  30      289.34      243.97     17.73 o 
   1   4  30     2066.32     1869.64     44.81 o 
   2   4  30     1525.10     1523.91     36.04 o 
   3   4  30      211.71      244.03     21.67 o 
   4   4  30      104.52      156.66     35.23 o 
   5   4  30     2614.29     2597.89     69.28 o 
   6   4  30      722.69      812.10     47.70 o 
  -6   5  30      244.21      285.72     31.76 o 
  -5   5  30      396.30      401.22     33.66 o 
  -4   5  30      186.40      194.30     24.34 o 
  -3   5  30     2243.46     1999.54     64.93 o 
  -2   5  30       17.57       67.72     12.43 o 
  -1   5  30        2.26       13.69      9.37 o 
   0   5  30     1959.44     1855.63     41.31 o 
   1   5  30     2697.99     2556.17     49.71 o 
   2   5  30       14.39       46.65     13.02 o 
   3   5  30     2104.42     2002.56     57.91 o 
   4   5  30      130.40      156.19     20.27 o 
   5   5  30     3342.24     3176.99     94.40 o 
   6   5  30      401.95      402.21     64.04 o 
  -5   6  30       67.84       82.24     35.83 o 
  -4   6  30     4795.77     3943.80    207.42 o 
  -3   6  30       95.92      155.13     22.41 o 
  -2   6  30      354.71      434.67     29.04 o 
  -1   6  30       24.83       89.88     15.31 o 
   0   6  30     5230.82     4938.08    138.71 o 
   1   6  30       41.07       49.62     13.60 o 
   2   6  30     2085.64     1942.14     68.52 o 
   3   6  30      104.43      101.49     42.16 o 
   4   6  30     2234.01     2277.25     67.82 o 
   5   6  30      203.24      305.28     37.57 o 
  -4   7  30      402.95      391.90     40.16 o 
  -3   7  30     2573.38     2498.12     71.58 o 
  -2   7  30      148.59      330.97     26.98 o 
  -1   7  30     2455.96     2444.28     67.08 o 
   0   7  30       59.04      116.49     22.67 o 
   1   7  30     1328.29     1329.54     45.17 o 
   2   7  30     1235.09     1337.10     46.30 o 
   3   7  30     1329.31     1400.61     48.42 o 
   4   7  30        7.22       22.33     16.00 o 
  -2   8  30     3102.72     2832.04     93.39 o 
  -1   8  30       20.57       75.06     26.09 o 
   0   8  30      699.17      744.65     48.48 o 
   1   8  30       37.45       57.25     21.55 o 
   2   8  30      761.82      789.79     44.54 o 
  -7   0  31      515.06      540.12     45.84 o 
  -5   0  31     3210.32     3037.13     75.45 o 
  -3   0  31     3458.70     3115.26     59.42 o 
  -1   0  31     2223.14     2058.88     41.37 o 
   1   0  31      801.43      664.81     73.03 o 
   3   0  31     1877.67     1887.02     48.57 o 
   5   0  31     4687.58     4494.68    117.72 o 
   7   0  31     1759.58     1936.63    108.77 o 
  -7   1  31      113.73       73.08     17.98 o 
  -6   1  31       11.19       59.86     14.40 o 
  -5   1  31     1793.25     1667.67     38.28 o 
  -4   1  31     1049.92     1058.62     24.34 o 
  -3   1  31      115.35      221.93     12.77 o 
  -2   1  31      647.50      712.79     17.07 o 
  -1   1  31     3570.17     3586.15     54.90 o 
   0   1  31     1905.37     1813.12     32.96 o 
   1   1  31       14.30      124.49      9.87 o 
   2   1  31     6456.41     6339.62     66.67 o 
   3   1  31     5316.13     5219.01     60.08 o 
   4   1  31     4951.47     4905.14     71.50 o 
   5   1  31      415.11      455.59     22.25 o 
   6   1  31     2192.05     2065.37     55.10 o 
   7   1  31       65.68      144.51     30.80 o 
  -7   2  31       33.44      104.54     22.11 o 
  -6   2  31     2144.44     2043.47     58.43 o 
  -5   2  31      467.80      539.70     26.83 o 
  -4   2  31     3905.91     3757.28     60.19 o 
  -3   2  31        0.52      119.60     13.83 o 
  -2   2  31     5588.27     5398.67     66.08 o 
  -1   2  31     2652.20     2659.61     43.04 o 
   0   2  31     3532.30     3512.49     47.36 o 
   1   2  31     3916.30     3777.20     49.74 o 
   2   2  31      437.81      505.41     23.25 o 
   3   2  31     2023.93     2090.33     39.46 o 
   4   2  31      229.89      222.55     17.27 o 
   5   2  31     1347.92     1438.44     45.83 o 
   6   2  31       31.74       39.22     14.41 o 
   7   2  31      251.62      215.84     27.38 o 
  -7   3  31     1376.44     1255.16     50.10 o 
  -6   3  31      573.11      678.77     40.77 o 
  -5   3  31     2944.32     2924.63     61.38 o 
  -4   3  31      419.98      457.05     24.24 o 
  -3   3  31    10661.59    10227.70    110.51 o 
  -2   3  31     3470.06     3082.29    100.96 o 
  -1   3  31     6484.76     6294.35     82.75 o 
   0   3  31        3.38      105.13     11.70 o 
   1   3  31       87.75      149.79     13.99 o 
   2   3  31     3922.34     3768.49     70.10 o 
   3   3  31      182.12      183.39     15.91 o 
   4   3  31     1069.14     1073.96     35.68 o 
   5   3  31      258.87      256.78     26.16 o 
   6   3  31       53.15       78.23     25.70 o 
   7   3  31      665.67      724.63     93.00 o 
  -7   4  31        8.63        9.97     17.98 o 
  -6   4  31     1279.96     1191.65     48.40 o 
  -5   4  31      255.10      385.50     27.71 o 
  -4   4  31     3224.53     2911.70     60.42 o 
  -3   4  31       75.67      106.47     13.65 o 
  -2   4  31      202.35      230.35     20.94 o 
  -1   4  31      154.06      295.63     19.00 o 
   0   4  31      112.90      141.22     14.67 o 
   1   4  31      932.47      910.84     27.82 o 
   2   4  31      235.32      287.21     27.04 o 
   3   4  31      357.80      411.16     26.77 o 
   4   4  31      589.66      528.16     39.83 o 
   5   4  31     2101.41     2053.92     61.66 o 
   6   4  31      255.56      321.77     39.34 o 
  -6   5  31      534.74      532.65     40.46 o 
  -5   5  31      181.20      197.03     25.95 o 
  -4   5  31     1310.23     1362.84     48.96 o 
  -3   5  31     2189.64     1859.05    133.97 o 
  -2   5  31      491.86      565.11     27.72 o 
  -1   5  31       99.58      108.48     14.27 o 
   0   5  31     1559.73     1619.64     41.38 o 
   1   5  31     1150.63     1147.84     45.30 o 
   2   5  31     1137.52     1128.63     37.72 o 
   3   5  31        2.69       32.00     15.08 o 
   4   5  31     1061.00      995.16     40.54 o 
   5   5  31      413.30      513.04     38.41 o 
   6   5  31     1391.48     1383.89     94.08 o 
  -5   6  31        7.41       12.24     19.52 o 
  -4   6  31        2.64       47.60     25.96 o 
  -3   6  31     1342.41     1381.24     50.38 o 
  -2   6  31      291.40      302.27     25.50 o 
  -1   6  31     1878.45     1826.37     43.62 o 
   0   6  31        4.18       92.44     14.08 o 
   1   6  31      767.63      791.39     39.10 o 
   2   6  31      431.27      407.23     56.98 o 
   4   6  31        0.50      122.67     21.80 o 
   5   6  31     4006.43     3748.52    111.55 o 
  -4   7  31       58.48       72.38     22.14 o 
  -3   7  31      552.16      625.89     42.62 o 
  -2   7  31     2968.35     2927.17     75.51 o 
  -1   7  31      680.79      748.14     39.18 o 
   0   7  31      787.42      886.16     49.34 o 
   1   7  31       77.94      151.23     24.08 o 
   2   7  31     4326.67     3891.59     82.15 o 
   3   7  31      599.15      552.72     36.44 o 
   4   7  31     1108.02      982.83    108.05 o 
  -2   8  31     1299.97     1370.12     64.83 o 
  -1   8  31     2306.88     2102.50     68.06 o 
   0   8  31      654.88      591.42     61.47 o 
   1   8  31     1641.53     1514.98     68.06 o 
   2   8  31       50.03      101.46     21.58 o 
  -6   0  32      153.10      144.55     24.52 o 
  -4   0  32      811.86      818.23     32.72 o 
  -2   0  32     2738.03     2534.97     49.99 o 
   0   0  32      860.17      808.05     25.76 o 
   2   0  32    19254.41    19460.60    276.78 o 
   4   0  32       56.92       74.72     14.61 o 
   6   0  32     1896.76     1801.90     59.95 o 
  -7   1  32      116.21      110.51     21.96 o 
  -6   1  32      407.22      512.73     27.84 o 
  -5   1  32       53.48       94.77     13.78 o 
  -4   1  32     3436.17     3322.47     57.01 o 
  -3   1  32     1156.60     1086.37     32.44 o 
  -2   1  32     4899.41     4533.70     58.41 o 
  -1   1  32      456.40      646.26     30.45 o 
   0   1  32     1255.00     1274.41     27.23 o 
   1   1  32     2369.79     2440.65     37.58 o 
   2   1  32     2172.40     2214.87     32.84 o 
   3   1  32       12.69       84.61      9.82 o 
   4   1  32      598.66      722.15     25.29 o 
   5   1  32     2797.04     2736.11     52.34 o 
   6   1  32       41.71       64.84     17.40 o 
   7   1  32     3568.36     3695.22     85.49 o 
  -7   2  32     2674.93     2579.96     72.81 o 
  -6   2  32      519.80      623.63     38.82 o 
  -5   2  32     1156.46     1048.62     31.53 o 
  -4   2  32       59.33      148.35     14.87 o 
  -3   2  32    10469.42     9916.15    107.37 o 
  -2   2  32     1736.29     1782.24     33.14 o 
  -1   2  32     7317.38     6873.21     83.73 o 
   0   2  32      236.59      389.38     16.60 o 
   1   2  32     8660.44     8080.09    107.15 o 
   2   2  32      806.99      881.97     25.80 o 
   3   2  32        6.77       24.99      9.07 o 
   4   2  32      393.82      463.44     23.84 o 
   5   2  32      614.06      743.17     35.01 o 
   6   2  32      649.02      733.99     42.50 o 
   7   2  32        3.19       17.72     16.29 o 
  -7   3  32      159.00      190.99     26.61 o 
  -6   3  32     2784.90     2630.98     68.88 o 
  -5   3  32      675.24      734.25     35.73 o 
  -4   3  32     5996.76     5707.02     81.18 o 
  -3   3  32      442.97      733.60     23.74 o 
  -2   3  32      179.14      215.02     14.37 o 
  -1   3  32      449.36      844.16     30.26 o 
   0   3  32    10433.99    10014.16    117.68 o 
   1   3  32     6328.74     5900.64     80.18 o 
   2   3  32     3720.64     3672.26     59.21 o 
   3   3  32      608.86      667.62     27.53 o 
   4   3  32     2960.19     2897.06     61.01 o 
   5   3  32      285.62      305.39     29.17 o 
   6   3  32     1075.17     1184.96     48.80 o 
   7   3  32      214.83      308.71     47.65 o 
  -6   4  32      342.24      384.08     33.72 o 
  -5   4  32     3451.10     3395.32     69.63 o 
  -4   4  32      128.79      200.72     23.25 o 
  -3   4  32      967.55     1003.23     30.25 o 
  -2   4  32      227.02      302.00     19.97 o 
  -1   4  32     9304.94     8640.09    108.06 o 
   0   4  32     1555.83     1540.18     36.31 o 
   1   4  32     2750.77     2568.14     48.72 o 
   2   4  32      753.16      853.20     28.15 o 
   3   4  32     1151.80     1202.08     38.18 o 
   4   4  32        1.30       76.31     20.58 o 
   5   4  32     1106.51     1121.87     50.43 o 
   6   4  32     1138.15     1225.41     52.01 o 
  -6   5  32      970.96      937.92     52.40 o 
  -5   5  32        0.03       10.85     15.55 o 
  -4   5  32     1333.87     1287.39     47.88 o 
  -3   5  32     1124.58      988.48    115.75 o 
  -2   5  32     1957.44     1980.25     44.21 o 
  -1   5  32       17.05       20.44     10.35 o 
   0   5  32     2165.14     2016.61     44.11 o 
   1   5  32      243.73      302.16     21.07 o 
   2   5  32      673.76      741.11     36.78 o 
   3   5  32     1070.95      989.85     37.58 o 
   4   5  32       28.04       51.40     16.09 o 
   5   5  32     2248.66     2355.99     69.83 o 
  -5   6  32      496.56      440.30     37.39 o 
  -4   6  32      224.42      199.02     30.93 o 
  -3   6  32       54.54       50.25     18.36 o 
  -2   6  32        8.58       26.14     17.72 o 
  -1   6  32       33.47       83.18     14.55 o 
   0   6  32      434.12      463.47     27.07 o 
   1   6  32        0.98       24.50     13.15 o 
   2   6  32      689.66      742.52     43.86 o 
   3   6  32      641.15      673.92     57.92 o 
   4   6  32     4044.29     3679.18    104.17 o 
   5   6  32        2.49       59.28     25.87 o 
  -4   7  32       21.38       79.98     20.21 o 
  -3   7  32       32.45       31.65     15.16 o 
  -2   7  32      630.76      649.13     48.42 o 
  -1   7  32       24.13       40.22     16.09 o 
   0   7  32      700.32      631.61     41.55 o 
   1   7  32      775.32      856.56     43.56 o 
   2   7  32      113.27      236.53     24.80 o 
   3   7  32      698.97      712.76     41.88 o 
  -2   8  32      153.10      168.50     33.38 o 
  -1   8  32     2192.52     2189.66     69.60 o 
   0   8  32       49.02       57.24     34.12 o 
   1   8  32      194.82      238.33     26.88 o 
  -7   0  33     2352.29     2385.09     75.62 o 
  -5   0  33     1257.28     1292.50     48.14 o 
  -3   0  33       37.06       48.36     11.92 o 
  -1   0  33     1139.84     1046.90     35.78 o 
   1   0  33     2284.73     2120.46     73.37 o 
   3   0  33    11456.34    11009.41    250.73 o 
   5   0  33      440.42      497.38     43.88 o 
  -7   1  33        0.12       62.47     19.39 o 
  -6   1  33     5336.99     5386.66     90.84 o 
  -5   1  33     2210.94     2064.57     59.72 o 
  -4   1  33        8.48       52.32     12.44 o 
  -3   1  33       40.44      103.21     11.46 o 
  -2   1  33      871.69      881.39     28.02 o 
  -1   1  33     4432.87     4129.65     61.42 o 
   0   1  33     1089.70     1104.62     25.63 o 
   1   1  33      643.97      654.71     19.05 o 
   2   1  33       64.02      114.75      9.48 o 
   3   1  33     2330.05     2230.51     35.10 o 
   4   1  33     4376.38     4335.15     67.10 o 
   5   1  33       13.55       58.92     11.81 o 
   6   1  33      155.60      200.06     21.66 o 
   7   1  33      413.62      467.48     36.05 o 
  -7   2  33      893.95      906.44     49.30 o 
  -6   2  33      582.21      611.94     49.16 o 
  -5   2  33      943.32     1000.35     31.74 o 
  -4   2  33     4290.77     4168.20     65.20 o 
  -3   2  33      772.39      809.48     47.01 o 
  -2   2  33     2373.61     2274.94     38.51 o 
  -1   2  33       30.66      148.73     14.68 o 
   0   2  33     4879.74     4595.60     58.17 o 
   1   2  33        0.00      217.35     19.43 o 
   2   2  33     2955.21     3002.77     73.73 o 
   3   2  33      638.51      680.56     31.04 o 
   4   2  33     3835.43     3529.48     65.17 o 
   5   2  33     1039.65     1114.19     37.54 o 
   6   2  33      699.38      820.36     52.84 o 
   7   2  33       59.90      122.76     34.57 o 
  -7   3  33       81.20       52.28     19.68 o 
  -6   3  33      655.24      674.56     41.25 o 
  -5   3  33     1695.31     1618.85     63.89 o 
  -4   3  33     2090.34     2104.91     44.58 o 
  -3   3  33     2366.19     2365.07     41.61 o 
  -2   3  33     1068.51      982.13     41.30 o 
  -1   3  33    13290.32    12569.27    141.56 o 
   0   3  33     3201.35     3250.78     54.09 o 
   1   3  33     7929.40     7541.85     96.34 o 
   2   3  33     1507.23     1492.89     35.74 o 
   3   3  33     5778.30     5367.30     78.06 o 
   4   3  33       22.08      149.52     17.72 o 
   5   3  33     1458.09     1556.98     51.47 o 
   6   3  33      435.79      558.00     39.19 o 
  -6   4  33      387.78      393.43     34.30 o 
  -5   4  33      131.94      231.88     26.96 o 
  -4   4  33     2313.54     2230.24     61.25 o 
  -3   4  33      295.44      339.88     21.89 o 
  -2   4  33     2121.40     2030.64     43.10 o 
  -1   4  33       19.39      165.29     24.40 o 
   0   4  33     3378.03     3308.63     56.89 o 
   1   4  33      280.29      356.59     21.54 o 
   2   4  33     4884.61     4472.97     69.87 o 
   3   4  33       29.29      103.71     15.80 o 
   4   4  33     3424.34     3206.11     85.79 o 
   5   4  33      372.34      370.36     32.54 o 
   6   4  33     1670.18     1625.15     58.07 o 
  -6   5  33      140.47      185.67     26.59 o 
  -5   5  33       10.21       41.59     18.02 o 
  -4   5  33      372.13      433.84     34.02 o 
  -3   5  33     1280.85     1222.45     89.38 o 
  -2   5  33       58.16       95.28     14.17 o 
  -1   5  33     1676.56     1736.44     41.07 o 
   0   5  33     1095.58      978.67     32.32 o 
   1   5  33     4417.09     4183.59     68.73 o 
   2   5  33      403.55      383.87     27.09 o 
   3   5  33      232.63      298.75     25.25 o 
   4   5  33       19.84       52.52     16.25 o 
   5   5  33     3858.88     3641.25     89.38 o 
  -5   6  33      907.06      961.24     53.86 o 
  -4   6  33      193.59      315.63     39.96 o 
  -3   6  33        0.58       10.98     15.90 o 
  -2   6  33      268.13      314.18     25.83 o 
  -1   6  33       20.87       25.40     12.52 o 
   0   6  33      140.08      110.36     15.90 o 
   1   6  33      229.78      223.87     23.07 o 
   2   6  33       58.00       82.91     17.43 o 
   3   6  33      108.23      177.51     25.12 o 
   4   6  33        6.16      116.96     24.70 o 
  -4   7  33     1814.61     1511.66    106.40 o 
  -3   7  33       45.84       36.48     19.99 o 
  -2   7  33      168.79      270.36     29.99 o 
  -1   7  33      112.11      153.13     22.94 o 
   0   7  33      665.65      661.26     42.11 o 
   1   7  33     1858.66     1726.05     69.89 o 
   2   7  33      529.56      561.40     36.87 o 
   3   7  33        0.05       25.95     16.58 o 
  -1   8  33        2.55      112.19     23.39 o 
   0   8  33      705.71      640.62     51.31 o 
   1   8  33      167.14      104.34     24.54 o 
  -6   0  34      697.98      733.03     46.82 o 
  -4   0  34     3610.97     3604.87     86.59 o 
  -2   0  34     4234.55     3977.26     68.45 o 
   0   0  34     2391.41     2625.17     49.38 o 
   2   0  34     3782.87     3557.17     89.43 o 
   4   0  34       98.30       51.53     14.95 o 
   6   0  34       10.34        4.08     15.21 o 
  -7   1  34     3736.22     3580.81     84.41 o 
  -6   1  34       87.34      200.92     20.85 o 
  -5   1  34     1593.57     1618.97     43.25 o 
  -4   1  34     1385.20     1310.43     41.74 o 
  -3   1  34     2149.28     2167.38     40.77 o 
  -2   1  34      425.41      515.72     20.08 o 
  -1   1  34      538.66      657.23     21.34 o 
   0   1  34      612.60      735.24     21.35 o 
   1   1  34        1.69       25.95      7.21 o 
   2   1  34     1451.97     1515.51     29.99 o 
   3   1  34      917.29      969.19     22.53 o 
   4   1  34      459.25      521.87     25.70 o 
   5   1  34      182.41      162.45     15.60 o 
   6   1  34       86.58       95.72     20.49 o 
   7   1  34       88.57      140.38     24.09 o 
  -7   2  34       23.67       70.70     21.02 o 
  -6   2  34      471.90      611.78     39.30 o 
  -5   2  34      252.95      305.49     22.56 o 
  -4   2  34     1934.02     2009.13     42.58 o 
  -3   2  34       26.85       39.30     10.02 o 
  -2   2  34     1283.84     1397.25     29.65 o 
  -1   2  34     1145.34     1103.72     29.82 o 
   0   2  34      139.92      261.79     14.54 o 
   1   2  34     6264.78     5948.04     79.65 o 
   2   2  34      845.04      889.99     27.21 o 
   3   2  34     1049.50     1105.73     47.00 o 
   4   2  34      884.68      917.79     46.42 o 
   5   2  34     6051.16     5835.08     96.13 o 
   6   2  34      326.90      341.60     33.57 o 
   7   2  34      334.29      229.13     41.86 o 
  -7   3  34      175.23      148.14     25.29 o 
  -6   3  34       33.76       68.22     19.34 o 
  -5   3  34       42.26       69.17     15.88 o 
  -4   3  34      559.23      587.05     27.95 o 
  -3   3  34      125.30      139.43     13.40 o 
  -2   3  34     3416.16     3168.58     72.70 o 
  -1   3  34      341.70      558.56     32.09 o 
   0   3  34     2634.44     2481.11     46.44 o 
   1   3  34      453.30      782.32     47.78 o 
   2   3  34     3417.29     3298.54     63.89 o 
   3   3  34      139.71      197.08     17.13 o 
   4   3  34     6187.96     5908.87     96.12 o 
   5   3  34     1473.18     1418.43     48.91 o 
   6   3  34     2083.42     1817.43     59.48 o 
  -6   4  34      114.35      114.86     30.08 o 
  -5   4  34     2029.04     1894.28     62.31 o 
  -4   4  34     1592.36     1519.35     50.43 o 
  -3   4  34      476.70      468.40     25.39 o 
  -2   4  34      433.65      424.98     28.08 o 
  -1   4  34     5279.52     5175.16     76.37 o 
   0   4  34      141.14      198.22     16.90 o 
   1   4  34     2190.18     2098.10     44.23 o 
   2   4  34        4.56      119.25     13.66 o 
   3   4  34     6367.53     5838.80     96.12 o 
   4   4  34      139.48      163.98     21.30 o 
   5   4  34     1424.25     1469.53     52.95 o 
   6   4  34      433.83      481.76     38.20 o 
  -6   5  34      430.40      492.00     39.68 o 
  -5   5  34     1898.90     1826.40     60.26 o 
  -4   5  34     1002.17     1041.60     49.22 o 
  -3   5  34     1427.24     1392.89    116.34 o 
  -2   5  34      877.82      868.34     31.89 o 
  -1   5  34      533.00      570.90     30.37 o 
   0   5  34      116.46      185.36     17.33 o 
   1   5  34        1.63      130.89     15.03 o 
   2   5  34     1128.85     1026.91     37.06 o 
   3   5  34      172.62      174.96     21.09 o 
   4   5  34     1337.67     1397.51     46.31 o 
   5   5  34       77.42      207.83     27.52 o 
  -5   6  34       26.62       87.40     22.56 o 
  -4   6  34      339.22      244.33     53.68 o 
  -3   6  34        9.64       87.65     22.19 o 
  -2   6  34     2079.43     1980.55     53.08 o 
  -1   6  34      167.76      174.78     18.74 o 
   0   6  34      397.43      436.44     29.23 o 
   1   6  34       45.36      106.22     17.74 o 
   2   6  34      779.93      814.41     43.05 o 
   3   6  34      269.29      302.69     28.86 o 
   4   6  34      580.02      646.79     44.27 o 
  -3   7  34     2123.86     1939.10     63.87 o 
  -2   7  34      575.34      500.50     39.23 o 
  -1   7  34     2025.17     1876.88     64.22 o 
   0   7  34      377.05      471.82     52.42 o 
   1   7  34      380.76      453.61     44.21 o 
   2   7  34       15.16       35.25     13.41 o 
   3   7  34      626.58      613.58     43.41 o 
  -1   8  34     1258.76     1349.19     82.81 o 
   0   8  34      912.96      934.73     58.23 o 
  -7   0  35     3225.19     3282.21    189.60 o 
  -5   0  35    10000.34     9522.94    164.79 o 
  -3   0  35     6645.00     6335.44     99.54 o 
  -1   0  35     6922.11     6647.92    120.86 o 
   1   0  35     3018.27     2860.37     53.85 o 
   3   0  35     3588.33     3419.73     76.58 o 
   5   0  35     1111.62     1105.87     39.34 o 
  -7   1  35     1122.37     1251.29     50.83 o 
  -6   1  35     2998.21     2969.99     64.28 o 
  -5   1  35      324.14      383.24     32.83 o 
  -4   1  35     1967.23     1941.45     38.16 o 
  -3   1  35     6893.69     6607.87     79.80 o 
  -2   1  35     3414.65     3259.12     48.23 o 
  -1   1  35      416.20      503.48     21.00 o 
   0   1  35     3767.05     3610.85     52.93 o 
   1   1  35      198.34      226.87     14.61 o 
   2   1  35     5162.72     4914.94     62.65 o 
   3   1  35     2372.22     2410.89     50.54 o 
   4   1  35      242.65      299.00     20.31 o 
   5   1  35      221.54      246.03     18.08 o 
   6   1  35      450.55      511.84     36.38 o 
   7   1  35      801.29      984.94     74.50 o 
  -7   2  35     1634.70     1621.34     81.38 o 
  -6   2  35      163.74      196.04     25.58 o 
  -5   2  35     1528.83     1493.36     38.65 o 
  -4   2  35       16.24       33.50     10.96 o 
  -3   2  35       15.58       29.13      9.41 o 
  -2   2  35      640.92      775.04     24.01 o 
  -1   2  35     1522.89     1545.85     48.13 o 
   0   2  35      894.62      926.00     26.73 o 
   1   2  35     1075.86     1246.93     31.36 o 
   2   2  35       16.52      120.23     14.46 o 
   3   2  35     1090.86     1107.55     30.84 o 
   4   2  35     2488.72     2378.24     52.62 o 
   5   2  35     2278.01     2342.44     55.86 o 
   6   2  35      695.23      783.96     45.11 o 
  -7   3  35       24.84       30.05     19.15 o 
  -6   3  35       50.65       76.61     19.87 o 
  -5   3  35      263.10      306.99     25.45 o 
  -4   3  35     1769.18     1678.60     39.81 o 
  -3   3  35        8.86       13.27      9.68 o 
  -2   3  35      970.94      967.93     30.84 o 
  -1   3  35      265.25      346.34     20.82 o 
   0   3  35       41.83       94.94     14.60 o 
   1   3  35     3559.86     3448.64     57.71 o 
   2   3  35      391.73      458.92     24.14 o 
   3   3  35      922.55      910.34     29.03 o 
   4   3  35      908.13      970.84     39.24 o 
   5   3  35     1751.00     1698.67     54.02 o 
   6   3  35      389.44      463.69     37.14 o 
  -6   4  35       16.72       25.90     17.50 o 
  -5   4  35      242.82      262.28     27.63 o 
  -4   4  35       91.63      137.68     21.38 o 
  -3   4  35      352.39      365.32     23.03 o 
  -2   4  35       83.09      121.62     15.15 o 
  -1   4  35     1810.98     1854.93     41.45 o 
   0   4  35      268.25      313.37     21.02 o 
   1   4  35       25.83       60.99     11.85 o 
   2   4  35     4205.33     3924.61     65.41 o 
   3   4  35      312.18      445.97     28.73 o 
   4   4  35     1258.37     1113.26     42.40 o 
   5   4  35       12.95       58.53     19.04 o 
   6   4  35     1923.60     1791.13     61.84 o 
  -5   5  35      876.58      991.90     53.03 o 
  -4   5  35     3071.06     2905.41     75.09 o 
  -3   5  35     1658.93     1649.50     95.97 o 
  -2   5  35     3026.10     2714.36     54.20 o 
  -1   5  35       29.42       88.62     13.91 o 
   0   5  35     3556.75     3239.04     59.38 o 
   1   5  35     4632.93     4238.85     70.56 o 
   2   5  35     1014.15     1011.88     38.60 o 
   3   5  35        2.96       49.30     15.27 o 
   4   5  35     2540.44     2456.71     68.59 o 
   5   5  35     1612.50     1685.83     59.76 o 
  -5   6  35     1080.88     1086.01     57.79 o 
  -4   6  35       21.97       49.94     20.06 o 
  -3   6  35     3100.57     3053.27    125.93 o 
  -2   6  35       89.74      234.54     23.03 o 
  -1   6  35     3245.85     3073.31     60.23 o 
   0   6  35        5.39       33.19     12.12 o 
   1   6  35     3290.20     3100.80     68.53 o 
   2   6  35        0.48       64.60     16.38 o 
   3   6  35      612.38      579.46     51.58 o 
   4   6  35        0.95       19.09     18.25 o 
  -3   7  35      543.35      639.20     44.55 o 
  -2   7  35     2152.53     2152.49     66.04 o 
  -1   7  35        0.32       70.78     28.02 o 
   0   7  35     3090.83     2873.28     68.26 o 
   1   7  35      215.43      254.98     29.29 o 
   2   7  35      340.25      304.60     36.85 o 
   3   7  35       23.49      120.29     24.53 o 
  -6   0  36     1974.90     1963.15     81.83 o 
  -4   0  36     7330.58     7149.74    134.68 o 
  -2   0  36     1988.95     1929.18     56.45 o 
   0   0  36     4981.08     4663.32     94.18 o 
   2   0  36     3311.41     3109.01     59.93 o 
   4   0  36    10292.41     9576.23    199.37 o 
   6   0  36      347.66      406.59     73.05 o 
  -7   1  36      627.23      681.44     43.27 o 
  -6   1  36       36.70       87.84     17.01 o 
  -5   1  36     2607.64     2485.13     64.53 o 
  -4   1  36       18.72       31.25      9.96 o 
  -3   1  36       52.23      285.98     22.56 o 
  -2   1  36      117.95      256.93     15.35 o 
  -1   1  36     5891.39     5495.59     76.84 o 
   0   1  36      241.69      350.52     20.01 o 
   1   1  36     3631.56     3389.15     48.27 o 
   2   1  36     4141.62     4143.64     56.36 o 
   3   1  36     6706.17     6401.36     93.58 o 
   4   1  36       89.70      114.94     14.11 o 
   5   1  36     3216.33     3118.31     62.16 o 
   6   1  36        2.16       36.18     16.23 o 
   7   1  36     2396.07     2460.66    100.65 o 
  -7   2  36      663.65      624.01     42.18 o 
  -6   2  36      175.08      167.60     21.29 o 
  -5   2  36     2226.14     2198.84     47.70 o 
  -4   2  36        4.00       32.73     11.62 o 
  -3   2  36      236.08      278.25     17.63 o 
  -2   2  36     6713.51     6544.91     94.07 o 
  -1   2  36      477.79      549.46     29.93 o 
   0   2  36     5662.53     5408.82     75.31 o 
   1   2  36     2053.33     2215.84     43.11 o 
   2   2  36     8409.83     8203.63    103.35 o 
   3   2  36        0.90       53.39     11.17 o 
   4   2  36      700.50      805.52     37.62 o 
   5   2  36     1452.75     1554.11     45.31 o 
   6   2  36      871.94      856.30     47.44 o 
  -6   3  36     1793.12     1795.65     79.09 o 
  -5   3  36        3.32        6.31     13.39 o 
  -4   3  36      296.43      394.28     23.82 o 
  -3   3  36       15.36       64.48     12.06 o 
  -2   3  36      504.28      604.47     32.35 o 
  -1   3  36     1000.56      990.03     28.89 o 
   0   3  36      109.79      131.05     14.44 o 
   1   3  36       77.64      173.82     15.58 o 
   2   3  36      321.64      382.81     22.76 o 
   3   3  36        0.14        6.39      9.13 o 
   4   3  36     1447.67     1519.69     44.26 o 
   5   3  36       81.93       82.93     19.63 o 
   6   3  36      354.24      434.34     36.14 o 
  -6   4  36      207.06      218.75     32.47 o 
  -5   4  36      232.58      251.58     28.05 o 
  -4   4  36     1678.67     1635.21     53.36 o 
  -3   4  36      149.36      177.45     19.26 o 
  -2   4  36      121.30      102.48     14.38 o 
  -1   4  36      562.94      527.00     26.60 o 
   0   4  36     1121.35     1052.70     31.89 o 
   1   4  36        1.82        1.38     11.67 o 
   2   4  36      361.18      400.03     23.87 o 
   3   4  36      877.76      981.47     39.50 o 
   4   4  36      345.84      390.35     29.11 o 
   5   4  36      193.49      233.41     28.53 o 
   6   4  36       43.08       98.81     22.93 o 
  -5   5  36     1309.22     1294.56     55.56 o 
  -4   5  36      100.87      190.45     25.11 o 
  -3   5  36     1551.30     1485.29    105.11 o 
  -2   5  36      259.45      340.88     26.75 o 
  -1   5  36     4482.48     4346.58     71.79 o 
   0   5  36       18.81      100.69     14.56 o 
   1   5  36     1935.31     2181.61     48.04 o 
   2   5  36      318.44      343.52     26.78 o 
   3   5  36     2374.79     2260.38     57.54 o 
   4   5  36      889.86      899.73     44.35 o 
   5   5  36      513.45      614.78     43.53 o 
  -4   6  36      657.10      663.88     45.03 o 
  -3   6  36      818.45      991.85     70.89 o 
  -2   6  36     5948.17     5702.22     99.45 o 
  -1   6  36       22.09      136.19     16.38 o 
   0   6  36     1201.45     1164.55     36.91 o 
   1   6  36       37.09      150.34     19.72 o 
   2   6  36     3664.27     3501.64     77.59 o 
   3   6  36      176.09      211.35     24.59 o 
   4   6  36      574.59      592.32     50.44 o 
  -3   7  36     2295.27     1979.78     65.85 o 
  -2   7  36       76.80      186.01     30.25 o 
  -1   7  36     1586.97     1655.86     50.80 o 
   0   7  36        9.83      142.94     20.73 o 
   1   7  36     2344.20     2183.08     68.00 o 
   2   7  36        8.43       44.23     19.03 o 
   3   7  36     2094.11     1845.07    138.98 o 
  -7   0  37       39.96       27.68     40.49 o 
  -5   0  37     2338.96     2291.27    232.45 o 
  -3   0  37      207.95      147.89     26.23 o 
  -1   0  37     1353.31     1309.80     45.26 o 
   1   0  37     2331.22     2357.91     92.63 o 
   3   0  37    12558.55    11844.88    170.15 o 
   5   0  37     4764.93     4707.44     90.07 o 
  -7   1  37     1570.05     1523.80     73.23 o 
  -6   1  37      227.49      227.09     23.36 o 
  -5   1  37      229.27      315.23     24.53 o 
  -4   1  37      812.94      782.44     26.86 o 
  -3   1  37    11686.50    11059.51    118.94 o 
  -2   1  37     6830.51     6483.85     78.21 o 
  -1   1  37       20.88      147.02     12.55 o 
   0   1  37        5.17       51.07      8.83 o 
   1   1  37      147.64      256.61     15.06 o 
   2   1  37     8605.60     8488.28     94.69 o 
   3   1  37     4345.61     4255.45     82.24 o 
   4   1  37     2127.04     1964.23     47.91 o 
   5   1  37       60.22      108.58     14.57 o 
   6   1  37     2029.47     1940.76     58.44 o 
  -7   2  37      162.61      276.00     31.27 o 
  -6   2  37     1378.61     1323.64     57.45 o 
  -5   2  37      121.85      173.04     19.73 o 
  -4   2  37     1241.67     1170.96     33.07 o 
  -3   2  37     2256.40     2138.89     40.19 o 
  -2   2  37     2584.44     2628.33     46.79 o 
  -1   2  37       68.89      245.67     14.82 o 
   0   2  37       30.39      171.58     14.43 o 
   1   2  37      572.24      624.90     25.87 o 
   2   2  37     6251.82     6261.65     85.79 o 
   3   2  37     1697.33     1513.19     39.65 o 
   4   2  37      820.05      916.88     34.49 o 
   5   2  37     2228.89     2231.06     55.16 o 
   6   2  37      164.22      217.34     26.57 o 
  -6   3  37      692.43      792.26     45.64 o 
  -5   3  37     1039.17      975.24     38.87 o 
  -4   3  37      497.91      572.23     28.35 o 
  -3   3  37     4064.66     4057.31     73.16 o 
  -2   3  37      939.31      977.88     31.63 o 
  -1   3  37      786.93      770.56     28.20 o 
   0   3  37       34.60       52.31     11.42 o 
   1   3  37     1689.37     1658.01     38.72 o 
   2   3  37      234.01      222.57     18.31 o 
   3   3  37       12.77       30.39     10.79 o 
   4   3  37     2261.33     2161.30     53.82 o 
   5   3  37      103.32      107.89     21.04 o 
   6   3  37        0.19        5.82     16.63 o 
  -6   4  37     1280.27     1321.18     66.81 o 
  -5   4  37      182.95      185.71     25.19 o 
  -4   4  37     2724.88     2666.56     69.65 o 
  -3   4  37      135.20      235.71     25.25 o 
  -2   4  37      900.79      882.39     30.70 o 
  -1   4  37        2.99       13.54     10.02 o 
   0   4  37      300.74      347.25     22.27 o 
   1   4  37        5.20       85.82     12.70 o 
   2   4  37      198.07      236.15     19.83 o 
   3   4  37      864.99      848.14     39.94 o 
   4   4  37      263.44      246.41     24.02 o 
   5   4  37      267.16      304.47     31.63 o 
  -5   5  37     1176.02     1202.68     54.00 o 
  -4   5  37     1300.48     1168.29     49.34 o 
  -3   5  37       99.62      156.08     22.77 o 
  -2   5  37     1968.92     1919.60     45.52 o 
  -1   5  37     4608.75     4276.40     71.58 o 
   0   5  37     2137.77     2041.84     46.77 o 
   1   5  37      217.17      273.33     21.29 o 
   2   5  37     2267.21     2008.77     59.65 o 
   3   5  37      649.32      673.26     37.86 o 
   4   5  37     2025.02     2059.69     57.42 o 
   5   5  37       22.57      106.47     22.83 o 
  -4   6  37       94.68      146.30     25.12 o 
  -3   6  37     1126.68     1132.55     53.49 o 
  -2   6  37        9.02      181.40     54.56 o 
  -1   6  37     3231.88     3033.52     60.63 o 
   0   6  37       55.21       73.80     15.20 o 
   1   6  37     2423.10     2241.44     58.10 o 
   2   6  37      151.20      265.07     25.44 o 
   3   6  37      993.84     1041.50     49.23 o 
   4   6  37       98.57      101.25     23.68 o 
  -3   7  37        6.62       68.76     20.77 o 
  -2   7  37      788.36      881.20     51.18 o 
  -1   7  37      352.03      446.62     60.89 o 
   0   7  37     2850.32     2632.63     66.19 o 
   1   7  37        2.13      122.69     23.51 o 
   2   7  37      896.80      990.37     49.51 o 
  -6   0  38      314.74      449.81     50.48 o 
  -4   0  38     1304.95     1169.39     91.41 o 
  -2   0  38      325.96      290.45     27.88 o 
   0   0  38     1288.21     1400.06     46.74 o 
   2   0  38      271.80      281.97     31.54 o 
   4   0  38     5456.09     5085.60     91.10 o 
   6   0  38     1068.00     1084.55    122.02 o 
  -7   1  38      471.24      566.36     48.43 o 
  -6   1  38      165.28      183.80     25.08 o 
  -5   1  38       13.54       12.70     15.05 o 
  -4   1  38     1854.38     1811.29     37.73 o 
  -3   1  38      153.90      327.39     26.72 o 
  -2   1  38      672.73      793.88     25.87 o 
  -1   1  38      220.16      283.47     17.35 o 
   0   1  38     2008.56     1987.88     37.36 o 
   1   1  38     1311.56     1389.72     29.16 o 
   2   1  38        0.73      191.97     30.73 o 
   3   1  38      221.61      338.88     22.20 o 
   4   1  38      105.29      202.71     17.75 o 
   5   1  38     2205.70     2100.85     47.51 o 
   6   1  38      173.10      265.80     31.36 o 
  -7   2  38      288.76      376.77     35.54 o 
  -6   2  38      242.52      276.92     25.09 o 
  -5   2  38     1900.29     1906.91     44.93 o 
  -4   2  38       69.32       98.55     14.45 o 
  -3   2  38     1919.79     1869.36     37.66 o 
  -2   2  38     1004.80     1021.68     28.41 o 
  -1   2  38    12027.84    11328.78    131.51 o 
   0   2  38      794.81      812.27     26.27 o 
   1   2  38     1935.63     1873.03     40.07 o 
   2   2  38     4018.42     4203.17     66.23 o 
   3   2  38       27.99       82.36     12.85 o 
   4   2  38      390.21      493.48     31.92 o 
   5   2  38        3.18       41.01     13.87 o 
   6   2  38      648.34      609.08     41.30 o 
  -6   3  38     1936.57     2003.15     61.80 o 
  -5   3  38      123.36      175.49     20.94 o 
  -4   3  38     6424.15     6047.29     87.61 o 
  -3   3  38       23.45      131.09     19.65 o 
  -2   3  38     5259.59     4862.68     79.59 o 
  -1   3  38      918.65     1142.79     31.93 o 
   0   3  38     1359.29     1461.46     36.13 o 
   1   3  38     2528.96     2499.24     49.17 o 
   2   3  38     3293.24     3066.53     55.99 o 
   3   3  38        0.11       38.78     11.15 o 
   4   3  38     1706.01     1656.81     51.70 o 
   5   3  38        5.03       45.84     17.46 o 
   6   3  38      241.38      264.73     29.89 o 
  -6   4  38       42.90       77.67     26.19 o 
  -5   4  38     1176.78     1108.31     49.70 o 
  -4   4  38       36.64      144.19     21.93 o 
  -3   4  38     6134.85     5673.57     85.49 o 
  -2   4  38      184.65      218.91     18.77 o 
  -1   4  38     1239.57     1273.10     39.07 o 
   0   4  38       14.10       35.23     10.93 o 
   1   4  38     6209.92     5730.20     84.61 o 
   2   4  38      207.84      256.15     20.46 o 
   3   4  38      777.22      848.46     40.19 o 
   4   4  38     1564.99     1475.02     46.38 o 
   5   4  38     2631.42     2430.48     70.58 o 
  -5   5  38       63.54      178.97     40.28 o 
  -4   5  38      605.10      698.98     44.65 o 
  -3   5  38       71.25      105.37     21.29 o 
  -2   5  38      375.32      438.58     26.67 o 
  -1   5  38       26.68      150.34     16.66 o 
   0   5  38     1063.37     1120.05     35.37 o 
   1   5  38       39.55       64.21     14.02 o 
   2   5  38     1766.04     1680.06     48.72 o 
   3   5  38      335.80      313.46     26.91 o 
   4   5  38     1657.23     1530.70     55.14 o 
   5   5  38      883.81      879.97     52.21 o 
  -4   6  38      402.79      374.58     35.55 o 
  -3   6  38       16.67       66.49     20.51 o 
  -2   6  38      894.82      924.78     42.14 o 
  -1   6  38       41.66      137.17     17.39 o 
   0   6  38       15.56       15.17     11.96 o 
   1   6  38       15.97       35.54     14.96 o 
   2   6  38     1771.31     1635.18     50.70 o 
   3   6  38       25.12       42.70     21.54 o 
   4   6  38       78.74      117.49     25.08 o 
  -2   7  38       14.04       43.82     19.16 o 
  -1   7  38       93.59      128.54     24.76 o 
   0   7  38      297.82      386.98     31.18 o 
   1   7  38      475.58      467.46     39.83 o 
   2   7  38       29.28       89.86     20.83 o 
  -7   0  39     2535.66     2308.99     96.58 o 
  -5   0  39      212.14      222.92     56.32 o 
  -3   0  39      112.45      103.38     20.47 o 
  -1   0  39       33.09       13.57     18.12 o 
   1   0  39      906.59      817.28     37.76 o 
   3   0  39     3245.64     3106.96     77.57 o 
   5   0  39       18.26       45.98     40.49 o 
  -7   1  39      785.27      918.06     85.90 o 
  -6   1  39      882.09      959.40     49.69 o 
  -5   1  39       23.12       31.62     16.10 o 
  -4   1  39     3395.39     3310.62     59.43 o 
  -3   1  39      313.44      335.68     22.00 o 
  -2   1  39       26.92       72.08     12.26 o 
  -1   1  39       28.74       41.30     12.90 o 
   0   1  39      665.91      740.50     27.79 o 
   1   1  39     3110.82     3015.19     46.06 o 
   2   1  39       25.50       76.51     11.70 o 
   3   1  39      851.53      736.75     41.89 o 
   4   1  39     1266.54     1230.21     34.58 o 
   5   1  39     1025.77     1163.03     35.24 o 
   6   1  39     1493.23     1450.44     62.89 o 
  -6   2  39     1212.18     1172.26     42.26 o 
  -5   2  39     1660.08     1640.63     53.59 o 
  -4   2  39      596.21      601.19     28.96 o 
  -3   2  39      132.26      141.43     14.39 o 
  -2   2  39     4597.03     4233.10     60.06 o 
  -1   2  39      464.25      870.42     43.54 o 
   0   2  39     4954.45     4638.60     76.69 o 
   1   2  39     1558.71     1652.71     37.99 o 
   2   2  39     3722.28     3800.30     62.86 o 
   3   2  39      558.63      658.95     29.67 o 
   4   2  39      723.11      786.40     35.28 o 
   5   2  39      284.87      323.87     26.59 o 
   6   2  39      863.70      928.08     49.79 o 
  -6   3  39     1073.37     1169.14     53.31 o 
  -5   3  39     1020.24      984.13     49.44 o 
  -4   3  39       44.43      169.61     19.90 o 
  -3   3  39     2792.03     2661.94     52.78 o 
  -2   3  39     1180.98     1213.79     36.14 o 
  -1   3  39     9888.75     9231.26    115.54 o 
   0   3  39     2869.11     2380.49     47.73 o 
   1   3  39    11335.57    10493.94    127.79 o 
   2   3  39      522.91      738.99     29.26 o 
   3   3  39     2480.93     2452.93     50.66 o 
   4   3  39      826.70      858.05     42.46 o 
   5   3  39     1937.05     1843.46     58.32 o 
   6   3  39      537.38      679.74     44.89 o 
  -6   4  39      984.46     1026.92     63.91 o 
  -5   4  39        7.83       30.72     17.50 o 
  -4   4  39     3359.60     3236.31     78.67 o 
  -3   4  39       93.77      251.67     21.33 o 
  -2   4  39     3343.99     3097.24     58.08 o 
  -1   4  39       35.05       62.46     12.49 o 
   0   4  39     2268.67     2366.77     49.26 o 
   1   4  39      112.37      313.90     20.93 o 
   2   4  39     3346.25     3084.85     58.62 o 
   3   4  39      160.51      176.06     20.93 o 
   4   4  39     2703.65     2593.80     62.54 o 
   5   4  39      483.91      542.33     40.42 o 
  -5   5  39     3393.42     3238.80     84.97 o 
  -4   5  39        0.95       28.67     17.92 o 
  -3   5  39      180.39      261.78     28.89 o 
  -2   5  39        0.72       79.44     14.33 o 
  -1   5  39     3409.67     3296.58     62.02 o 
   0   5  39        0.50       33.85     12.33 o 
   1   5  39      892.13      910.42     34.24 o 
   2   5  39       31.85      120.00     20.59 o 
   3   5  39     1200.01     1088.07     44.26 o 
   4   5  39      306.31      324.71     33.03 o 
  -4   6  39        5.49      158.92     30.83 o 
  -3   6  39       52.47       62.42     20.61 o 
  -2   6  39       23.13       47.50     16.15 o 
  -1   6  39     1043.67     1063.30     38.10 o 
   0   6  39        3.57       70.75     14.95 o 
   1   6  39       11.40       13.00     14.36 o 
   2   6  39        1.88       74.21     17.83 o 
   3   6  39       35.58       83.98     21.72 o 
  -2   7  39      910.70      844.11     50.35 o 
  -1   7  39      910.04      935.90     53.52 o 
   0   7  39       50.64       62.44     18.63 o 
   1   7  39      158.25      147.14     22.32 o 
   2   7  39        9.92       28.67     17.64 o 
  -6   0  40     4369.64     4120.40    127.90 o 
  -4   0  40     6651.53     6446.88    129.55 o 
  -2   0  40     4773.49     4872.96    103.44 o 
   0   0  40     2932.31     2693.97     69.27 o 
   2   0  40     1227.85     1226.53     46.05 o 
   4   0  40       46.56       90.82     44.03 o 
   6   0  40     1020.58     1007.58    112.63 o 
  -6   1  40      137.20      201.13     26.28 o 
  -5   1  40     2281.02     2319.14     62.70 o 
  -4   1  40      804.90     1064.48     49.94 o 
  -3   1  40      766.09      831.47     30.65 o 
  -2   1  40      537.45      556.29     26.96 o 
  -1   1  40      387.48      489.03     26.41 o 
   0   1  40      161.69      253.28     19.35 o 
   1   1  40     1344.68     1325.67     37.84 o 
   2   1  40     4007.37     3925.18     89.82 o 
   3   1  40       13.89       18.02      7.57 o 
   4   1  40     2619.68     2608.20     52.12 o 
   5   1  40      540.41      560.64     29.83 o 
   6   1  40       57.30       68.75     74.12 o 
  -6   2  40        2.81       28.24     17.34 o 
  -5   2  40      407.39      481.57     27.65 o 
  -4   2  40      505.23      673.36     30.76 o 
  -3   2  40      210.85      250.90     17.76 o 
  -2   2  40      305.49      419.85     20.97 o 
  -1   2  40     3463.07     3223.98     56.55 o 
   0   2  40     2583.10     2840.67     51.47 o 
   1   2  40     3076.58     2911.59     54.55 o 
   2   2  40      135.38      236.02     18.35 o 
   3   2  40     3762.38     3600.42     62.44 o 
   4   2  40       99.79      145.74     18.08 o 
   5   2  40      298.79      377.26     28.88 o 
   6   2  40       43.85      127.48     30.25 o 
  -6   3  40      198.53      227.48     30.59 o 
  -5   3  40       32.88       46.02     15.70 o 
  -4   3  40     1124.04     1091.62     37.94 o 
  -3   3  40      661.79      697.06     30.42 o 
  -2   3  40     2655.62     2603.18     55.03 o 
  -1   3  40      647.19      762.47     33.45 o 
   0   3  40     1245.72     1379.44     35.89 o 
   1   3  40        3.88      453.75     65.76 o 
   2   3  40     6150.17     5713.17     84.64 o 
   3   3  40      170.29      235.96     19.56 o 
   4   3  40     3031.13     2855.62     71.19 o 
   5   3  40       37.84      142.82     26.60 o 
   6   3  40     3783.07     3669.27     90.01 o 
  -5   4  40       21.43       37.03     18.67 o 
  -4   4  40        0.30       87.63     19.97 o 
  -3   4  40     3387.33     3226.90     67.32 o 
  -2   4  40       10.84       67.85     13.30 o 
  -1   4  40      189.39      219.88     21.86 o 
   0   4  40      443.23      548.02     28.27 o 
   1   4  40     7683.22     7254.27    100.88 o 
   2   4  40      122.85      212.40     19.15 o 
   3   4  40     1929.50     1850.43     51.07 o 
   4   4  40       38.90      104.59     17.76 o 
   5   4  40     4039.12     3768.49     91.22 o 
  -5   5  40      727.03      809.71     78.58 o 
  -4   5  40      284.68      318.54     32.43 o 
  -3   5  40      664.52      610.57     40.85 o 
  -2   5  40     3012.70     2785.95     57.27 o 
  -1   5  40      466.78      564.42     29.83 o 
   0   5  40      387.99      392.83     25.56 o 
   1   5  40     1358.98     1242.51     42.06 o 
   2   5  40      790.22      806.85     41.36 o 
   3   5  40      158.65      187.47     28.01 o 
   4   5  40     1075.29     1078.00     53.43 o 
  -4   6  40     3294.60     3310.94    101.09 o 
  -3   6  40       30.42       47.15     18.30 o 
  -2   6  40      132.06      140.76     22.04 o 
  -1   6  40       69.57      129.07     17.30 o 
   0   6  40     3197.01     2751.69     58.88 o 
   1   6  40      131.43      138.79     20.96 o 
   2   6  40      174.37      178.42     23.59 o 
   3   6  40       36.60       58.49     21.15 o 
  -2   7  40      280.48      349.72     33.91 o 
  -1   7  40     1117.92     1148.75     56.46 o 
   0   7  40      215.21      241.40     26.43 o 
   1   7  40      466.78      501.95     36.01 o 
  -5   0  41     4576.63     4201.18    125.68 o 
  -3   0  41      723.10      751.77     45.67 o 
  -1   0  41      511.58      652.87     40.02 o 
   1   0  41      205.23      295.30     35.63 o 
   3   0  41     2679.54     2558.22     70.52 o 
   5   0  41     6565.75     6068.54    284.64 o 
  -6   1  41      878.63      915.26     71.83 o 
  -5   1  41      401.41      471.66     37.59 o 
  -4   1  41     9528.31     9381.21    120.21 o 
  -3   1  41      892.60      938.54     31.09 o 
  -2   1  41     1214.85     1230.72     33.64 o 
  -1   1  41       11.89      108.05     15.98 o 
   0   1  41     1148.15     1105.34     30.47 o 
   1   1  41     1237.45     1248.18     37.23 o 
   2   1  41      219.85      355.98     24.46 o 
   3   1  41        1.51       28.70     13.12 o 
   4   1  41     1424.60     1461.80     58.64 o 
   5   1  41      942.63      989.16     37.75 o 
  -6   2  41       44.17       61.53     20.39 o 
  -5   2  41     2426.92     2397.88     69.66 o 
  -4   2  41      870.97      866.43     37.61 o 
  -3   2  41     1687.87     1644.09     36.20 o 
  -2   2  41       14.99       68.17     12.64 o 
  -1   2  41      522.38      772.32     39.92 o 
   0   2  41      101.93      288.41     19.29 o 
   1   2  41     2557.83     2543.26     60.51 o 
   2   2  41     1140.41     1085.96     31.89 o 
   3   2  41      131.11      250.62     19.56 o 
   4   2  41     2516.51     2376.67     55.59 o 
   5   2  41      426.99      378.77     28.66 o 
   6   2  41     3160.86     3030.40     90.34 o 
  -6   3  41       92.60       94.87     22.66 o 
  -5   3  41      677.46      662.91     37.12 o 
  -4   3  41      478.19      470.48     30.13 o 
  -3   3  41       35.11       65.38     14.02 o 
  -2   3  41      828.37      892.52     41.34 o 
  -1   3  41      148.19      151.70     16.28 o 
   0   3  41       83.35       91.67     13.91 o 
   1   3  41     7114.45     6529.76     92.07 o 
   2   3  41     2438.43     2550.98     52.00 o 
   3   3  41     1755.48     1734.98     42.87 o 
   4   3  41       41.21       82.01     19.74 o 
   5   3  41     2588.87     2508.11     62.52 o 
  -5   4  41      144.83      179.09     26.64 o 
  -4   4  41      377.19      346.15     32.05 o 
  -3   4  41     1064.12     1110.21     54.30 o 
  -2   4  41       18.57       39.36     12.08 o 
  -1   4  41      266.87      260.75     20.57 o 
   0   4  41      508.22      522.42     28.38 o 
   1   4  41     2149.92     2509.68     52.46 o 
   2   4  41      117.23      124.57     16.29 o 
   3   4  41        0.22       38.75     14.93 o 
   4   4  41     1753.62     1852.62     53.19 o 
   5   4  41      139.44      263.41     49.30 o 
  -5   5  41       58.85      141.05     26.38 o 
  -4   5  41     1502.16     1375.96     53.63 o 
  -3   5  41        4.96       56.33     18.74 o 
  -2   5  41     2480.91     2453.70     53.79 o 
  -1   5  41      568.93      631.68     32.21 o 
   0   5  41     2645.44     2269.11     51.12 o 
   1   5  41       22.38      116.59     16.36 o 
   2   5  41      835.35      971.41     43.60 o 
   3   5  41      189.31      315.89     27.94 o 
   4   5  41     1218.86     1332.06     58.94 o 
  -3   6  41     1223.20     1141.02     57.94 o 
  -2   6  41      321.90      343.19     29.91 o 
  -1   6  41     3236.30     3178.60     64.23 o 
   0   6  41      221.99      397.08     26.87 o 
   1   6  41     1875.07     1659.55     52.36 o 
   2   6  41       47.80       59.25     18.33 o 
   3   6  41     1410.39     1378.71     54.90 o 
  -1   7  41       16.99       69.95     21.28 o 
   0   7  41     1067.13     1140.87     52.64 o 
   1   7  41       98.55      181.22     23.79 o 
  -6   0  42     2420.66     2414.19     96.48 o 
  -4   0  42      129.61      174.12     26.46 o 
  -2   0  42    13446.86    13325.95    237.15 o 
   0   0  42     5604.50     5440.95    149.01 o 
   2   0  42     3247.15     3266.66    111.45 o 
   4   0  42     2185.50     2115.11     87.63 o 
   6   0  42     1766.12     1567.29     79.84 o 
  -6   1  42      221.23      260.12     29.25 o 
  -5   1  42     3809.14     3530.01     80.55 o 
  -4   1  42        0.82      111.35     38.08 o 
  -3   1  42      371.77      397.77     24.62 o 
  -2   1  42     1061.48     1008.95     30.97 o 
  -1   1  42     5896.13     5839.90     89.92 o 
   0   1  42        7.96       89.13     14.74 o 
   1   1  42     1672.89     1656.65     48.39 o 
   2   1  42     1064.19     1073.12     35.53 o 
   3   1  42     1813.86     1727.78     95.82 o 
   4   1  42     1163.13     1159.79     38.73 o 
   5   1  42     1345.14     1279.14     46.60 o 
  -6   2  42      534.21      608.13     47.42 o 
  -5   2  42      304.25      429.69     29.95 o 
  -4   2  42     1861.64     1793.96     70.20 o 
  -3   2  42     1754.24     1731.60     41.91 o 
  -2   2  42      911.54      999.10     37.48 o 
  -1   2  42      317.76      289.19     23.02 o 
   0   2  42     2375.47     2244.26     52.46 o 
   1   2  42     1867.35     1838.00     41.32 o 
   2   2  42      573.70      617.27     28.87 o 
   3   2  42     1970.25     1959.06     44.73 o 
   4   2  42     1592.52     1709.55     46.92 o 
   5   2  42      343.40      401.04     29.75 o 
   6   2  42      421.37      561.58     49.93 o 
  -6   3  42      332.44      306.23     47.61 o 
  -5   3  42      866.62      978.67     50.84 o 
  -4   3  42      255.01      243.23     27.20 o 
  -3   3  42      190.45      221.04     21.68 o 
  -2   3  42      374.43      417.68     26.60 o 
  -1   3  42      334.37      333.93     24.24 o 
   0   3  42       65.04       70.60     13.30 o 
   1   3  42      138.07      234.82     18.91 o 
   2   3  42     1777.84     1662.87     41.44 o 
   3   3  42        6.60       47.21     14.02 o 
   4   3  42      239.89      223.92     26.32 o 
   5   3  42      202.97      221.02     25.17 o 
  -5   4  42     2536.71     2445.13     70.94 o 
  -4   4  42      313.34      338.35     31.68 o 
  -3   4  42      104.19      145.67     19.93 o 
  -2   4  42      781.35      836.23     34.40 o 
  -1   4  42     1421.67     1341.48     37.70 o 
   0   4  42       14.73       59.62     13.11 o 
   1   4  42     3086.18     3265.10     61.40 o 
   2   4  42       31.19       52.75     13.18 o 
   3   4  42      237.58      262.89     25.04 o 
   4   4  42      354.28      389.41     30.52 o 
   5   4  42      184.72      287.30     31.88 o 
  -4   5  42      151.53      200.37     27.34 o 
  -3   5  42     1598.64     1462.36     52.86 o 
  -2   5  42      200.94      323.59     25.95 o 
  -1   5  42      725.80      783.74     51.99 o 
   0   5  42      248.62      299.95     26.08 o 
   1   5  42     2537.81     2374.72     53.25 o 
   2   5  42        8.52       56.02     16.33 o 
   3   5  42     1754.82     1710.19     52.25 o 
   4   5  42       21.32       87.76     21.83 o 
  -3   6  42       28.88       71.13     20.75 o 
  -2   6  42     1394.83     1348.26     47.20 o 
  -1   6  42      107.81      232.02     21.64 o 
   0   6  42     6442.28     5940.29     94.74 o 
   1   6  42        2.51       62.65     17.13 o 
   2   6  42      773.98      714.78     41.60 o 
   3   6  42        0.00       54.35     21.98 o 
  -1   7  42     1433.80     1385.66     60.24 o 
   0   7  42      339.11      304.05     29.58 o 
  -5   0  43      355.22      386.59     48.00 o 
  -3   0  43     4591.83     4634.95    106.13 o 
  -1   0  43      340.36      385.96     32.67 o 
   1   0  43     3964.81     3976.77    140.00 o 
   3   0  43     4702.67     4237.02    129.46 o 
   5   0  43     3778.27     3790.43    164.71 o 
  -6   1  43        0.89       23.18     17.93 o 
  -5   1  43     1200.46     1224.83     46.50 o 
  -4   1  43       21.66       18.50     13.41 o 
  -3   1  43       79.73       82.63     14.78 o 
  -2   1  43     1519.96     1587.92     39.37 o 
  -1   1  43     3427.87     3248.80     61.60 o 
   0   1  43     1911.03     1744.85     53.96 o 
   1   1  43      131.59      233.43     22.76 o 
   2   1  43     2316.03     2400.58     54.67 o 
   3   1  43      556.29      607.62     37.26 o 
   4   1  43     4625.86     4559.61     83.64 o 
   5   1  43       47.00      153.91     33.66 o 
  -6   2  43     2190.44     2048.55     63.63 o 
  -5   2  43     1026.14     1177.41     45.82 o 
  -4   2  43      315.04      392.74     28.08 o 
  -3   2  43      257.61      360.97     27.00 o 
  -2   2  43      381.69      487.67     30.28 o 
  -1   2  43      295.50      419.52     31.03 o 
   0   2  43      352.78      496.26     29.49 o 
   1   2  43      712.56      862.26     37.46 o 
   2   2  43      192.47      206.20     20.64 o 
   3   2  43     1546.97     1579.01     40.34 o 
   4   2  43      201.27      216.62     21.53 o 
   5   2  43     2038.62     1823.36     51.97 o 
  -6   3  43      133.80      118.48     37.32 o 
  -5   3  43     2974.67     2826.00     88.78 o 
  -4   3  43      100.63      130.28     19.23 o 
  -3   3  43     1674.59     1826.26     44.51 o 
  -2   3  43      337.93      415.70     29.37 o 
  -1   3  43     2832.09     2766.57     53.93 o 
   0   3  43      940.42      948.66     32.23 o 
   1   3  43      917.08      883.95     34.38 o 
   2   3  43      639.59      679.78     36.88 o 
   3   3  43       49.61       60.51     13.93 o 
   4   3  43       50.32       81.87     27.00 o 
   5   3  43        9.76       27.92     15.63 o 
  -5   4  43      735.95      896.11     51.23 o 
  -4   4  43     1744.38     1716.20     57.23 o 
  -3   4  43      369.27      374.75     28.79 o 
  -2   4  43     2407.11     2277.88     54.87 o 
  -1   4  43      525.10      655.27     31.40 o 
   0   4  43     1777.96     1607.72     41.77 o 
   1   4  43      683.39      857.99     33.81 o 
   2   4  43     1919.85     1853.97     45.80 o 
   3   4  43      190.23      216.30     24.51 o 
   4   4  43      261.31      320.24     29.44 o 
   5   4  43       74.42       97.82     25.78 o 
  -4   5  43      601.01      613.86     47.94 o 
  -3   5  43     1212.28     1221.30     54.93 o 
  -2   5  43     1876.31     1795.09     46.34 o 
  -1   5  43       12.18       26.97     12.54 o 
   0   5  43     3559.17     3347.63     64.93 o 
   1   5  43     1474.18     1383.93     40.72 o 
   2   5  43     1774.99     1795.81     52.74 o 
   3   5  43      232.24      275.40     27.01 o 
   4   5  43      355.23      430.46     37.48 o 
  -3   6  43      585.43      609.57     44.23 o 
  -2   6  43      333.72      355.04     32.33 o 
  -1   6  43      850.44      867.13     40.11 o 
   0   6  43      294.26      517.23     34.60 o 
   1   6  43     2310.20     2096.14     59.06 o 
   2   6  43        1.38       14.34     15.99 o 
  -6   0  44     1259.44     1321.36     72.92 o 
  -4   0  44        0.99        6.33     16.33 o 
  -2   0  44      926.02     1040.92     45.97 o 
   0   0  44       49.13       92.34     19.99 o 
   2   0  44     4130.82     3941.81    101.74 o 
   4   0  44     2670.86     2598.08    111.61 o 
   6   0  44     2119.44     2085.74     94.55 o 
  -6   1  44      652.64      752.69     45.92 o 
  -5   1  44       27.81       72.14     18.74 o 
  -4   1  44       84.10       92.28     17.63 o 
  -3   1  44      104.45      119.38     16.28 o 
  -2   1  44      593.56      725.86     30.88 o 
  -1   1  44       61.65      276.62     21.16 o 
   0   1  44      701.87      734.72     35.40 o 
   1   1  44      926.77      887.20     36.92 o 
   2   1  44     1526.16     1600.31     49.06 o 
   3   1  44      793.21      936.17     43.53 o 
   4   1  44      738.52      828.17     37.87 o 
   5   1  44     1957.03     1947.32     69.95 o 
  -6   2  44      462.25      620.83     49.86 o 
  -5   2  44     1622.28     1482.43     51.66 o 
  -4   2  44       58.74       74.61     21.81 o 
  -3   2  44     2476.51     2381.60     57.35 o 
  -2   2  44      295.59      330.92     25.97 o 
  -1   2  44      486.59      480.54     33.34 o 
   0   2  44     1540.55     1489.31     43.13 o 
   1   2  44     2002.65     2061.89     66.32 o 
   2   2  44        5.86       44.73     13.50 o 
   3   2  44     1022.38     1023.62     37.15 o 
   4   2  44     1207.21     1248.06     46.80 o 
   5   2  44      313.62      388.05     33.91 o 
  -5   3  44       48.55      230.00     32.28 o 
  -4   3  44     2817.84     2697.61     71.69 o 
  -3   3  44       47.81      120.86     18.18 o 
  -2   3  44     4288.10     3963.93     81.38 o 
  -1   3  44     1055.32     1185.60     34.55 o 
   0   3  44     3949.99     3623.86     63.74 o 
   1   3  44        0.94       63.15     13.35 o 
   2   3  44      851.62      950.24     33.98 o 
   3   3  44      100.38      163.30     17.99 o 
   4   3  44     1766.10     1611.83     54.23 o 
   5   3  44       17.17       44.85     16.72 o 
  -5   4  44     2601.64     2798.26     77.66 o 
  -4   4  44      130.26      219.75     29.26 o 
  -3   4  44     2461.22     2413.17     59.08 o 
  -2   4  44      235.50      373.51     24.93 o 
  -1   4  44     4661.17     4451.19     74.66 o 
   0   4  44      447.44      483.25     32.19 o 
   1   4  44     1660.60     1667.03     43.11 o 
   2   4  44       52.76      130.31     16.59 o 
   3   4  44     1265.15     1336.38     44.94 o 
   4   4  44        0.91       -8.39     12.40 o 
  -4   5  44     1037.33     1033.61     55.81 o 
  -3   5  44      275.57      336.21     32.45 o 
  -2   5  44     1191.62     1260.92     40.07 o 
  -1   5  44      111.66       95.99     16.29 o 
   0   5  44      544.88      650.19     33.53 o 
   1   5  44      447.18      613.42     32.32 o 
   2   5  44     1298.18     1244.81     44.54 o 
   3   5  44     1117.26     1152.98     47.71 o 
  -3   6  44      127.68      162.64     27.01 o 
  -2   6  44       29.49       29.69     16.84 o 
  -1   6  44       81.24       84.16     17.33 o 
   0   6  44     1595.97     1603.69     51.13 o 
   1   6  44      146.07      178.58     23.52 o 
   2   6  44        0.62        2.18     14.94 o 
  -5   0  45      592.15      605.34     57.47 o 
  -3   0  45     2725.51     2414.75    101.18 o 
  -1   0  45      101.98       60.16     17.82 o 
   1   0  45       27.89       40.90     16.31 o 
   3   0  45      931.46     1060.55     75.62 o 
   5   0  45     2292.71     2255.02     96.54 o 
  -6   1  45     1846.62     1854.85     61.11 o 
  -5   1  45      951.25     1098.02     50.78 o 
  -4   1  45      393.59      430.68     30.15 o 
  -3   1  45      535.47      559.77     29.45 o 
  -2   1  45     1782.75     1611.59     52.34 o 
  -1   1  45     5382.41     5200.69     97.87 o 
   0   1  45     1470.55     1300.76     40.00 o 
   1   1  45       56.85      146.91     17.61 o 
   2   1  45      585.49      619.28     36.94 o 
   3   1  45     1937.86     1863.76     83.76 o 
   4   1  45     1432.44     1396.16     48.28 o 
   5   1  45      193.71      284.75     34.23 o 
  -6   2  45      422.13      422.21     42.63 o 
  -5   2  45      105.11      124.96     22.02 o 
  -4   2  45        8.29       52.82     18.01 o 
  -3   2  45       10.97      103.18     16.84 o 
  -2   2  45     2754.33     2563.13     59.47 o 
  -1   2  45       47.30      109.93     19.16 o 
   0   2  45     4757.64     4819.46     88.51 o 
   1   2  45      132.13      268.04     22.81 o 
   2   2  45     2680.18     2511.48     58.50 o 
   3   2  45      122.97      202.59     21.71 o 
   4   2  45     2651.82     2806.03     72.36 o 
   5   2  45      155.74      161.52     25.03 o 
  -5   3  45     3086.70     2975.72     92.94 o 
  -4   3  45     1889.87     1857.38     59.34 o 
  -3   3  45     1320.46     1350.76     48.50 o 
  -2   3  45       52.60      180.94     41.60 o 
  -1   3  45     3787.22     3553.13     72.03 o 
   0   3  45      730.47      833.19     39.14 o 
   1   3  45     1674.06     1636.46     41.57 o 
   2   3  45       50.01      216.31     19.16 o 
   3   3  45     2271.18     2217.70     50.77 o 
   4   3  45        0.14       68.52     16.36 o 
   5   3  45     1137.44     1124.44     48.96 o 
  -5   4  45       32.19      115.62     28.88 o 
  -4   4  45     1429.12     1222.62     51.11 o 
  -3   4  45      163.05      261.54     24.57 o 
  -2   4  45     3308.77     3027.10     60.31 o 
  -1   4  45      548.79      680.50     32.72 o 
   0   4  45     1889.28     1633.02     42.66 o 
   1   4  45      714.75      724.45     36.38 o 
   2   4  45     1683.78     1590.77     43.11 o 
   3   4  45      416.67      584.16     35.94 o 
   4   4  45      822.65      790.74     42.81 o 
  -4   5  45      482.26      537.73     55.75 o 
  -3   5  45     1264.73     1207.00     81.33 o 
  -2   5  45       57.22       86.08     16.39 o 
  -1   5  45      305.99      328.24     28.75 o 
   0   5  45        8.16       22.99     13.09 o 
   1   5  45     5109.30     4528.18     95.21 o 
   2   5  45       76.36       84.49     18.90 o 
   3   5  45      384.54      401.05     31.83 o 
  -2   6  45      118.15      158.95     40.05 o 
  -1   6  45        7.56        5.47     13.35 o 
   0   6  45      120.54      126.23     21.52 o 
   1   6  45      301.84      283.44     28.92 o 
   2   6  45      153.91      161.77     23.71 o 
  -6   0  46      535.25      474.64     54.91 o 
  -4   0  46     1535.10     1720.54     62.85 o 
  -2   0  46     3321.29     3009.83     81.68 o 
   0   0  46     2776.01     3024.42     79.41 o 
   2   0  46        0.20        6.18     18.88 o 
   4   0  46      453.06      421.29     50.60 o 
  -6   1  46       88.30      199.59     27.60 o 
  -5   1  46     1517.69     1563.81     53.82 o 
  -4   1  46       74.86      110.55     18.90 o 
  -3   1  46     1309.73     1287.39     37.41 o 
  -2   1  46     1277.67     1412.83     38.58 o 
  -1   1  46     1489.03     1636.71     50.63 o 
   0   1  46       94.30      190.58     20.35 o 
   1   1  46     3744.45     3382.09     68.69 o 
   2   1  46      906.75     1041.37     47.32 o 
   3   1  46        0.62      101.35     21.70 o 
   4   1  46     1033.06      942.86     53.09 o 
   5   1  46      135.43      131.33     37.89 o 
  -5   2  46      418.83      428.40     41.31 o 
  -4   2  46     2083.40     1843.05     58.61 o 
  -3   2  46     3078.74     3046.66     96.81 o 
  -2   2  46     1307.33     1313.64     42.34 o 
  -1   2  46     1329.56     1184.76     39.63 o 
   0   2  46      650.19      853.21     48.44 o 
   1   2  46     5037.91     4731.93     86.61 o 
   2   2  46      139.45      291.85     24.65 o 
   3   2  46     1301.23     1276.27     42.03 o 
   4   2  46      234.96      338.94     39.85 o 
   5   2  46     1154.87     1150.72     53.99 o 
  -5   3  46      326.43      389.10     42.28 o 
  -4   3  46       13.36       92.21     20.07 o 
  -3   3  46      448.29      436.45     31.04 o 
  -2   3  46     1482.97     1354.53     78.36 o 
  -1   3  46      766.98      835.57     40.17 o 
   0   3  46     2214.41     2148.14     54.49 o 
   1   3  46      102.80      175.59     20.49 o 
   2   3  46     6380.47     6029.35    102.44 o 
   3   3  46       16.46      101.00     17.66 o 
   4   3  46     2307.28     2208.96     67.14 o 
   5   3  46       18.72      114.28     22.73 o 
  -4   4  46     1023.53     1161.43     64.76 o 
  -3   4  46      235.68      279.49     26.06 o 
  -2   4  46       11.15       97.03     15.81 o 
  -1   4  46     1146.86     1115.08     36.45 o 
   0   4  46      382.97      438.83     27.29 o 
   1   4  46     1242.71     1248.57     38.10 o 
   2   4  46       53.54      128.08     19.50 o 
   3   4  46     2687.48     2632.69     64.99 o 
   4   4  46     1696.33     1589.47     51.27 o 
  -3   5  46      194.72      265.94     30.06 o 
  -2   5  46      255.87      267.63     28.73 o 
  -1   5  46      528.66      565.76     32.04 o 
   0   5  46      561.08      526.73     31.15 o 
   1   5  46     1041.36     1166.17     40.96 o 
   2   5  46      107.61      121.64     21.09 o 
   3   5  46     1108.53     1015.74     62.96 o 
  -2   6  46      683.90      755.49     63.40 o 
  -1   6  46       64.34      154.32     20.58 o 
   0   6  46        0.52       20.29     16.65 o 
   1   6  46      209.50      334.39     29.62 o 
  -5   0  47     3398.38     3037.92    109.26 o 
  -3   0  47     2539.32     2552.60     76.94 o 
  -1   0  47      378.99      514.57     39.31 o 
   1   0  47      493.01      608.98    123.41 o 
   3   0  47     2567.95     2316.74    128.99 o 
   5   0  47      858.49      813.17     70.82 o 
  -5   1  47      148.07      232.43     27.56 o 
  -4   1  47     1208.36     1267.71     42.51 o 
  -3   1  47      526.10      642.91     31.99 o 
  -2   1  47     5673.00     5451.34     94.42 o 
  -1   1  47       62.28      164.40     19.18 o 
   0   1  47      807.32      887.91     38.82 o 
   1   1  47      551.50      659.05     35.36 o 
   2   1  47     3584.04     3362.29     76.70 o 
   3   1  47     4195.47     3891.35    113.13 o 
   4   1  47      782.15      740.04     51.83 o 
   5   1  47      230.50      195.92     27.14 o 
  -5   2  47      920.55     1043.35     62.76 o 
  -4   2  47       56.96      136.32     28.81 o 
  -3   2  47      736.30      874.66     42.13 o 
  -2   2  47      117.09      202.69     21.90 o 
  -1   2  47      479.79      565.77     39.27 o 
   0   2  47      735.45      779.75     38.43 o 
   1   2  47      724.48      901.95     39.71 o 
   2   2  47     1004.29     1043.93     38.91 o 
   3   2  47      394.85      479.62     32.07 o 
   4   2  47     1903.09     1786.44    153.15 o 
   5   2  47      873.81      935.00     70.70 o 
  -5   3  47      415.59      470.17     46.44 o 
  -4   3  47     2784.23     2666.08     73.26 o 
  -3   3  47      325.35      434.37     31.38 o 
  -2   3  47       93.45      129.89     26.83 o 
  -1   3  47      147.21      189.95     21.45 o 
   0   3  47     1035.43     1059.65     40.87 o 
   1   3  47      514.17      579.34     42.76 o 
   2   3  47     2595.06     2424.51     60.64 o 
   3   3  47     2190.37     2057.12     55.79 o 
   4   3  47       96.31      166.36     25.14 o 
  -4   4  47        7.17       57.42     23.77 o 
  -3   4  47       69.27       92.25     21.03 o 
  -2   4  47        4.21        0.87     12.95 o 
  -1   4  47      127.54      176.37     21.35 o 
   0   4  47      114.02      165.51     18.62 o 
   1   4  47       75.22      111.73     20.75 o 
   2   4  47      933.61      965.43     40.79 o 
   3   4  47     1836.40     1859.93     54.33 o 
   4   4  47      681.57      694.84     40.94 o 
  -3   5  47      717.12      645.28     51.03 o 
  -2   5  47      865.56      927.46     41.27 o 
  -1   5  47       43.52       44.32     14.63 o 
   0   5  47     1030.11     1035.81     39.98 o 
   1   5  47     3038.42     2953.26     72.66 o 
   2   5  47       16.22       96.44     19.48 o 
   3   5  47       34.53      135.96     22.32 o 
  -1   6  47     1390.42     1200.60     44.21 o 
   0   6  47      127.34      140.20     22.96 o 
   1   6  47     5743.28     5319.72    102.47 o 
  -4   0  48     4796.30     4644.28    126.55 o 
  -2   0  48     3805.74     3706.94     94.01 o 
   0   0  48     3308.52     3691.81     91.34 o 
   2   0  48     1347.18     1464.34    123.68 o 
   4   0  48     2022.60     2150.69     95.36 o 
  -5   1  48     1942.81     1918.11     60.90 o 
  -4   1  48      456.67      454.58     31.44 o 
  -3   1  48     3453.14     3474.53     65.21 o 
  -2   1  48      226.08      479.76     30.77 o 
  -1   1  48     1606.04     1551.05     79.16 o 
   0   1  48        1.41       87.13     15.94 o 
   1   1  48     1728.09     1617.72     63.38 o 
   2   1  48       79.74      240.57     26.58 o 
   3   1  48     1044.17     1194.11     71.97 o 
   4   1  48      299.93      352.95     37.57 o 
   5   1  48      554.56      519.41     40.67 o 
  -5   2  48      916.20      909.67     58.95 o 
  -4   2  48       76.77       74.27     20.33 o 
  -3   2  48      375.55      363.82     31.02 o 
  -2   2  48     1921.77     1851.46     56.54 o 
  -1   2  48        0.58       14.97     12.93 o 
   0   2  48      711.79      860.14     50.52 o 
   1   2  48       93.53      174.96     20.34 o 
   2   2  48      488.65      617.13     35.59 o 
   3   2  48       16.37       83.86     16.87 o 
   4   2  48      260.01      249.15     27.36 o 
   5   2  48      775.79      766.81     49.30 o 
  -5   3  48      417.53      413.87     60.80 o 
  -4   3  48      393.24      469.84     37.66 o 
  -3   3  48       37.04       67.20     17.68 o 
  -2   3  48     1068.98     1017.59     48.26 o 
  -1   3  48      379.27      407.87     33.11 o 
   0   3  48        0.56       26.77     13.50 o 
   1   3  48        5.85       40.28     14.99 o 
   2   3  48      222.60      350.92     40.64 o 
   3   3  48       98.78      135.98     20.45 o 
   4   3  48      326.90      335.32     33.15 o 
  -4   4  48      813.06      981.58     64.80 o 
  -3   4  48      786.36      805.54     54.58 o 
  -2   4  48      237.94      234.58     24.87 o 
  -1   4  48      508.63      485.29     36.12 o 
   0   4  48      130.30      199.55     23.20 o 
   1   4  48      799.90      839.04     42.97 o 
   2   4  48        3.71       31.79     15.16 o 
   3   4  48      458.82      498.09     39.90 o 
  -3   5  48     1305.02     1283.22     79.15 o 
  -2   5  48        0.60       18.76     13.61 o 
  -1   5  48     1199.45     1086.46     47.80 o 
   0   5  48       63.38      108.47     17.51 o 
   1   5  48      693.73      793.73     42.57 o 
   2   5  48      796.92      776.45     43.57 o 
   0   6  48     1485.80     1342.18     52.53 o 
  -5   0  49      217.08      259.71     42.18 o 
  -3   0  49     2632.26     2469.13     76.80 o 
  -1   0  49     1490.81     1754.79    128.86 o 
   1   0  49     1844.64     1784.30     81.69 o 
   3   0  49     4645.96     4492.76    141.95 o 
   5   0  49     3091.55     3062.61    118.93 o 
  -5   1  49      137.64      208.76     27.64 o 
  -4   1  49      174.31      265.06     31.31 o 
  -3   1  49     1550.50     1651.44     49.45 o 
  -2   1  49     4828.95     4724.29     87.90 o 
  -1   1  49      328.86      345.25     46.44 o 
   0   1  49     1544.77     1556.79     49.35 o 
   1   1  49     1118.63     1176.75     40.53 o 
   2   1  49     1625.26     1620.70     48.15 o 
   3   1  49      130.46      150.09     37.77 o 
   4   1  49      194.81      204.28     27.51 o 
   5   1  49      507.64      550.67     47.83 o 
  -5   2  49       64.96      206.08     52.15 o 
  -4   2  49      688.94      766.13     46.58 o 
  -3   2  49      789.65      919.01     44.76 o 
  -2   2  49     2592.79     2436.80     60.35 o 
  -1   2  49      585.15      656.95     36.56 o 
   0   2  49     2692.65     2339.49     63.96 o 
   1   2  49     1509.73     1571.61     47.28 o 
   2   2  49     1028.25      855.09     42.27 o 
   3   2  49        2.38      102.45     17.89 o 
   4   2  49        0.37        6.30     10.23 o 
  -4   3  49        5.81       40.28     18.50 o 
  -3   3  49     1389.73     1265.44     45.53 o 
  -2   3  49     1086.21     1108.46     47.31 o 
  -1   3  49     2037.39     1803.16     51.38 o 
   0   3  49      109.38      209.35     22.66 o 
   1   3  49     1428.07     1235.54     42.95 o 
   2   3  49       17.62       55.59     16.56 o 
   3   3  49      180.88      218.26     24.61 o 
   4   3  49     1382.91     1307.23     55.17 o 
  -4   4  49     1486.40     1490.91     67.63 o 
  -3   4  49      104.89      237.54     28.71 o 
  -2   4  49      709.12      743.09     40.86 o 
  -1   4  49      295.46      315.10     28.18 o 
   0   4  49     1891.83     1733.75     51.69 o 
   1   4  49      452.67      567.28     36.19 o 
   2   4  49       26.75       29.81     15.59 o 
   3   4  49      541.70      582.64     48.90 o 
  -3   5  49        1.02       75.17     31.56 o 
  -2   5  49       74.36      103.50     20.45 o 
  -1   5  49     1193.02     1261.45     48.17 o 
   0   5  49      628.35      667.50     35.65 o 
   1   5  49       97.87      123.36     20.87 o 
   2   5  49      499.35      581.53     38.31 o 
  -4   0  50     1050.73     1092.55     58.90 o 
  -2   0  50       14.33       18.82     17.82 o 
   0   0  50     1677.34     1504.85    109.31 o 
   2   0  50      343.41      400.37     65.17 o 
   4   0  50     3073.74     2930.65    114.10 o 
  -5   1  50       33.49       67.53     21.15 o 
  -4   1  50      183.89      218.59     24.05 o 
  -3   1  50      569.33      667.84     38.26 o 
  -2   1  50     1711.50     1784.15     51.00 o 
  -1   1  50      148.64      133.12     18.80 o 
   0   1  50     1872.08     1786.17     50.24 o 
   1   1  50      875.16     1116.11     45.18 o 
   2   1  50      702.47      771.35     39.77 o 
   3   1  50      514.79      550.11     48.36 o 
   4   1  50      223.32      291.83     67.88 o 
  -5   2  50     1980.47     2078.14     76.82 o 
  -4   2  50       40.27       87.85     20.99 o 
  -3   2  50      482.73      548.46     35.73 o 
  -2   2  50       31.00      152.45     20.36 o 
  -1   2  50     3956.18     3771.79     79.55 o 
   0   2  50        4.80      112.49     20.08 o 
   1   2  50     1651.07     1434.00     45.60 o 
   2   2  50      472.19      635.46     36.70 o 
   3   2  50     4860.42     4711.63     90.44 o 
   4   2  50      222.49      245.17     28.39 o 
  -4   3  50     1004.97     1078.87     56.75 o 
  -3   3  50        6.82      123.44     20.46 o 
  -2   3  50     1797.30     1906.74     59.96 o 
  -1   3  50      184.00      253.91     27.39 o 
   0   3  50     2467.13     2252.65     58.30 o 
   1   3  50       93.77      197.17     22.63 o 
   2   3  50     2310.20     2144.60     79.89 o 
   3   3  50      172.54      296.95     27.20 o 
   4   3  50     1088.94      946.25     54.35 o 
  -3   4  50     3017.78     2859.97     78.48 o 
  -2   4  50        9.41       37.91     15.63 o 
  -1   4  50      627.71      658.64     39.02 o 
   0   4  50      163.29      284.11     26.53 o 
   1   4  50     1083.36     1114.65     48.00 o 
   2   4  50      190.40      182.14     26.89 o 
   3   4  50      248.39      192.20     27.68 o 
  -2   5  50      204.73      156.89     23.02 o 
  -1   5  50     1012.67     1137.69     46.06 o 
   0   5  50     1064.35     1101.79     47.02 o 
   1   5  50     1043.01     1026.69     56.99 o 
   2   5  50       34.68       33.34     19.65 o 
  -5   0  51        2.07        8.63     36.04 o 
  -3   0  51      322.27      335.06     36.52 o 
  -1   0  51      654.60      724.20    147.60 o 
   1   0  51       60.77       46.67     24.26 o 
   3   0  51      361.92      443.87     53.22 o 
  -5   1  51        6.46       46.27     19.31 o 
  -4   1  51      974.58     1043.91     54.40 o 
  -3   1  51     2194.25     2249.91     59.04 o 
  -2   1  51      102.64      164.97     21.16 o 
  -1   1  51        3.32       19.42     13.37 o 
   0   1  51       25.46      127.51     19.13 o 
   1   1  51     1524.88     1497.36     48.53 o 
   2   1  51       10.49       96.09     20.38 o 
   3   1  51      752.65      761.11     56.01 o 
   4   1  51       49.87       86.66     21.01 o 
  -4   2  51      867.93     1012.57     54.66 o 
  -3   2  51       32.48       62.29     16.97 o 
  -2   2  51     1330.39     1323.89     45.29 o 
  -1   2  51      109.33      324.83     26.59 o 
   0   2  51     1133.30     1112.01     66.53 o 
   1   2  51        8.06       91.77     18.76 o 
   2   2  51     3671.63     3516.63     91.56 o 
   3   2  51       68.39      291.75     29.46 o 
   4   2  51      131.22       98.98     31.89 o 
  -4   3  51      560.46      576.07     42.87 o 
  -3   3  51     3180.31     2802.61     68.63 o 
  -2   3  51     1441.80     1326.68     50.56 o 
  -1   3  51     1784.26     1820.70     58.71 o 
   0   3  51      236.75      358.36     28.37 o 
   1   3  51     2977.41     2869.74     67.90 o 
   2   3  51      536.01      697.17     39.80 o 
   3   3  51     2265.01     2281.73     88.09 o 
  -3   4  51      372.22      578.94     42.54 o 
  -2   4  51     1330.57     1195.16     51.25 o 
  -1   4  51        0.20       40.00     15.60 o 
   0   4  51     1994.02     1982.05     56.54 o 
   1   4  51       18.04       95.65     18.78 o 
   2   4  51     1308.97     1334.27     55.94 o 
   3   4  51      126.29      188.37     28.83 o 
  -2   5  51      234.58      259.65     27.07 o 
  -1   5  51     2512.63     2529.21     66.28 o 
   0   5  51       14.83       66.54     18.26 o 
   1   5  51        5.58       95.03     25.18 o 
  -4   0  52     1216.80     1230.54     60.41 o 
  -2   0  52     3639.02     3345.89     91.90 o 
   0   0  52      297.60      307.73     44.05 o 
   2   0  52     1294.50     1169.97     95.52 o 
   4   0  52      139.90      154.52     37.61 o 
  -4   1  52       88.38      112.89     23.61 o 
  -3   1  52     1964.21     1905.71     54.71 o 
  -2   1  52        6.48      109.78     18.33 o 
  -1   1  52      671.40      647.53     57.22 o 
   0   1  52     1191.46     1295.35     43.81 o 
   1   1  52     1644.22     1416.16     45.93 o 
   2   1  52      763.39      851.00     50.41 o 
   3   1  52      381.39      470.64     45.72 o 
   4   1  52      425.03      463.47     39.46 o 
  -4   2  52      329.96      383.14     36.02 o 
  -3   2  52       98.89      109.81     20.49 o 
  -2   2  52      704.47      786.01     41.91 o 
  -1   2  52     2654.74     2621.24     64.13 o 
   0   2  52     1125.34     1117.09     48.42 o 
   1   2  52     1142.91     1116.87     49.28 o 
   2   2  52       32.94      178.33     21.78 o 
   3   2  52     2062.71     2080.66     58.06 o 
   4   2  52       64.46       85.21     20.16 o 
  -4   3  52      580.48      677.35     45.87 o 
  -3   3  52        1.49       73.35     19.93 o 
  -2   3  52      449.57      510.24     38.65 o 
  -1   3  52      507.25      539.92     39.37 o 
   0   3  52     1324.75     1285.02     44.61 o 
   1   3  52      167.13      312.59     27.73 o 
   2   3  52      448.14      385.70     31.07 o 
   3   3  52      221.14      258.26     26.31 o 
  -3   4  52      644.89      636.43     45.04 o 
  -2   4  52      189.45      251.87     29.66 o 
  -1   4  52      668.35      711.47     41.47 o 
   0   4  52       36.62      120.05     20.24 o 
   1   4  52     1609.40     1572.04     50.94 o 
   2   4  52       55.02      110.45     23.67 o 
  -1   5  52      548.19      564.46     38.09 o 
   0   5  52      639.20      705.03     42.74 o 
  -3   0  53     4695.15     4326.03    110.07 o 
  -1   0  53     7019.64     5827.81    275.79 o 
   1   0  53     3005.16     2715.26    196.95 o 
   3   0  53     1029.36     1173.08     77.53 o 
  -4   1  53     1762.45     1620.63     57.77 o 
  -3   1  53      801.88      978.23     47.04 o 
  -2   1  53     2139.99     2112.68     57.38 o 
  -1   1  53       68.68      176.82     22.00 o 
   0   1  53     4245.06     4096.00     82.40 o 
   1   1  53      200.58      398.54     35.22 o 
   2   1  53     1816.16     1894.64     63.39 o 
   3   1  53      119.45      168.71     31.91 o 
   4   1  53     1371.99     1272.79     58.74 o 
  -4   2  53      194.14      208.10     29.08 o 
  -3   2  53      276.00      310.25     28.81 o 
  -2   2  53       25.80       48.58     16.52 o 
  -1   2  53      256.70      367.10     29.71 o 
   0   2  53      271.15      307.04     31.58 o 
   1   2  53      331.04      367.00     32.76 o 
   2   2  53     1926.34     2023.69     62.70 o 
   3   2  53      206.21      231.32     27.62 o 
  -3   3  53        2.78       -5.00     16.03 o 
  -2   3  53      812.35      819.10     48.71 o 
  -1   3  53        5.06       34.86     16.77 o 
   0   3  53       48.89       76.79     18.04 o 
   1   3  53     1060.63     1167.83     47.70 o 
   2   3  53       96.27       95.81     18.86 o 
   3   3  53     1054.63     1191.63     65.73 o 
  -2   4  53       96.22      186.35     27.28 o 
  -1   4  53      380.45      436.70     32.83 o 
   0   4  53      479.71      537.13     36.94 o 
   1   4  53      204.52      267.14     27.16 o 
   2   4  53      248.29      328.44     34.68 o 
  -4   0  54     1159.37     1228.78     76.31 o 
  -2   0  54     5193.65     4912.02    219.95 o 
   0   0  54      105.92      162.42     68.97 o 
   2   0  54     5627.94     2960.51    152.64 o 
   4   0  54     1152.60     1056.76     85.11 o 
  -4   1  54        0.13       93.12     22.22 o 
  -3   1  54     3125.67     3209.97     73.97 o 
  -2   1  54      244.96      385.45     31.09 o 
  -1   1  54     2595.51     2430.46     94.49 o 
   0   1  54      324.37      560.94     35.04 o 
   1   1  54     2311.15     2104.41     67.03 o 
   2   1  54       56.87      182.10     26.26 o 
   3   1  54     1464.72     1484.08     67.87 o 
  -4   2  54      394.31      408.42     37.56 o 
  -3   2  54      755.20      710.27     41.81 o 
  -2   2  54      291.00      362.85     34.31 o 
  -1   2  54      104.00      132.87     21.38 o 
   0   2  54     1020.58     1019.11     46.13 o 
   1   2  54      854.54      880.88     44.88 o 
   2   2  54      495.87      668.92     43.63 o 
   3   2  54       76.97      169.54     29.45 o 
  -3   3  54        2.28       21.95     17.81 o 
  -2   3  54      508.90      461.81     37.81 o 
  -1   3  54      159.85      146.23     22.19 o 
   0   3  54        4.71       16.00     19.21 o 
   1   3  54       80.54      171.08     23.42 o 
   2   3  54       79.86      122.42     20.68 o 
  -2   4  54      391.93      433.52     34.61 o 
  -1   4  54      405.13      423.74     33.42 o 
   0   4  54        6.50       30.28     15.87 o 
   1   4  54      270.46      259.81     27.59 o 
  -3   0  55     2865.86     2715.76    109.57 o 
  -1   0  55     2387.02     1921.85    336.82 o 
   1   0  55     1839.83     1761.91     86.70 o 
   3   0  55        3.83      -25.93     19.25 o 
  -4   1  55      758.12      770.91     48.96 o 
  -3   1  55      181.98      247.08     27.92 o 
  -2   1  55      855.96      934.35     46.85 o 
  -1   1  55      858.72      914.44     54.07 o 
   0   1  55     4128.53     3663.29     91.39 o 
   1   1  55      370.22      441.98     37.58 o 
   2   1  55     1019.56     1219.12     61.76 o 
   3   1  55      763.97      813.77     61.14 o 
  -3   2  55      161.62      174.62     24.14 o 
  -2   2  55      188.24      242.03     26.53 o 
  -1   2  55      508.35      609.01     38.28 o 
   0   2  55      850.40      915.05     46.29 o 
   1   2  55      827.33      943.83     46.84 o 
   2   2  55      862.15      837.09     49.13 o 
   3   2  55      614.17      650.45     53.66 o 
  -3   3  55     1166.18     1246.07     56.65 o 
  -2   3  55     2750.57     2712.64     76.47 o 
  -1   3  55      642.18      678.30     47.46 o 
   0   3  55      124.08      138.09     25.49 o 
   1   3  55      454.80      478.65     44.29 o 
   2   3  55      366.60      443.26     34.01 o 
  -1   4  55      104.19      270.06     27.89 o 
   0   4  55      807.67      827.05     45.72 o 
   1   4  55       15.84       37.72     17.24 o 
  -2   0  56      453.46      611.40     62.62 o 
   0   0  56       88.29      148.07     35.40 o 
   2   0  56     1966.15      877.46     99.12 o 
  -3   1  56       12.13       29.94     16.72 o 
  -2   1  56     1347.68     1332.34     48.47 o 
  -1   1  56      457.65      549.47     36.16 o 
   0   1  56       50.04      246.91     29.53 o 
   1   1  56      625.14      672.49     46.49 o 
   2   1  56      954.68     1039.58     61.45 o 
   3   1  56       62.22       39.00     23.44 o 
  -3   2  56     2124.99     2053.23     59.86 o 
  -2   2  56       90.44      110.68     21.19 o 
  -1   2  56      636.28      706.61     41.32 o 
   0   2  56      368.95      445.91     33.49 o 
   1   2  56     3657.71     3359.59     77.72 o 
   2   2  56       26.61      129.55     23.89 o 
  -2   3  56      865.81      927.56     53.40 o 
  -1   3  56      681.46      693.36     42.23 o 
   0   3  56     3079.84     2792.16     77.19 o 
   1   3  56        7.39       86.05     18.92 o 
   2   3  56      837.89      877.54     50.43 o 
  -3   0  57      785.96      768.78     71.55 o 
  -1   0  57      891.46      679.90    111.56 o 
   1   0  57       12.86      105.50     36.85 o 
   3   0  57        0.95       -1.74     26.55 o 
  -3   1  57       89.56      113.25     22.10 o 
  -2   1  57      378.88      517.25     36.38 o 
  -1   1  57     1724.39     1677.16     60.38 o 
   0   1  57       21.23       81.45     20.72 o 
   1   1  57       67.92      228.84     34.65 o 
   2   1  57       70.27       52.91     25.35 o 
  -3   2  57       57.40      162.77     24.30 o 
  -2   2  57     1364.41     1335.59     51.45 o 
  -1   2  57      107.34      169.53     23.49 o 
   0   2  57     1827.85     1639.75     52.80 o 
   1   2  57       27.49      242.80     25.87 o 
   2   2  57     2210.13     2055.09     80.26 o 
  -2   3  57        1.81       40.92     22.66 o 
  -1   3  57      967.38     1043.66     51.33 o 
   0   3  57       11.69      183.25     25.81 o 
   1   3  57     2031.99     1967.49     65.13 o 
  -2   0  58      519.45      447.16     57.10 o 
   0   0  58     2758.14     2543.28    107.92 o 
   2   0  58      730.71      936.99    118.75 o 
  -3   1  58     1265.45     1299.78     53.62 o 
  -2   1  58      243.13      270.93     28.36 o 
  -1   1  58      169.29      269.60     31.24 o 
   0   1  58       13.46       52.10     19.44 o 
   1   1  58      923.84      867.05     66.82 o 
   2   1  58       13.25       61.31     19.77 o 
  -2   2  58      158.79      232.53     27.08 o 
  -1   2  58      128.30      193.01     24.93 o 
   0   2  58        0.22      101.52     20.36 o 
   1   2  58     1502.69     1590.90     61.07 o 
  -1   3  58        5.44       69.67     19.54 o 
   0   3  58     2004.84     2054.19     67.22 o 
  -1   0  59     1290.28     1279.58    295.31 o 
   1   0  59     1373.25     1199.47    135.91 o 
  -2   1  59     2316.00     2160.35     71.31 o 
  -1   1  59      214.97      307.97     34.06 o 
   0   1  59     1422.11     1278.15     61.51 o 
   1   1  59       38.30       91.40     22.03 o 
  -1   2  59     2012.13     1824.47     57.27 o 
   0   2  59      777.53      815.95     45.71 o 
   1   2  59      403.52      388.51     40.74 o 
  -2   0  60     1523.81     1512.96    114.19 o 
   0   0  60     1811.83     1750.42     90.69 o 
  -1   1  60     1043.01     1269.50     61.86 o 
   0   1  60      436.86      565.69     44.30 o 
   1   1  60     1763.30     1594.48     90.36 o 
  -1   0  61     1844.84     1577.11    210.14 o 
                                                 
